# Supplementary material for: A comprehensive re-assessment of the association between vitamin D and cancer susceptibility using Mendelian randomization
Source: Nat Commun. 2021 Jan 11;12:246. doi: 10.1038/s41467-020-20368-w (PMC7801600; doi:10.1038/s41467-020-20368-w)
Supplement: Supplementary file 4 — Supplementary Data 1 [file 41467_2020_20368_MOESM4_ESM.xlsx]

## Sheet: SuppData1_25OHD_instruments
SNP	EA	NEA	EAF	BETA	SE	Exposure_name	estimated instrument R^2	Pvalue	Comments
rs10050247	T	C	0.869689	0.0222406	0.00326255	rank-transformed vitaminD	0.000112116	4.65008e-12
rs10085881	T	C	0.714716	0.0146758	0.00230286	rank-transformed vitaminD	8.78303e-05	9.27688e-11
rs1047891	C	A	0.684126	0.014668	0.00230968	rank-transformed vitaminD	9.29869e-05	1.07194e-10
rs10887718	C	T	0.47171	0.0126025	0.00222485	rank-transformed vitaminD	7.91573e-05	7.37584e-09
rs10908465	C	T	0.731609	-0.0168166	0.00239061	rank-transformed vitaminD	0.000111059	1.00032e-12
rs10985827	T	G	0.860689	-0.0205058	0.00312553	rank-transformed vitaminD	0.000100836	2.67701e-11
rs11060406	C	T	0.962553	0.0321685	0.00546203	rank-transformed vitaminD	7.45991e-05	1.9371e-09
rs11127048	G	A	0.381521	-0.0222863	0.00225488	rank-transformed vitaminD	0.000234396	2.45229e-23
rs11209976	C	T	0.469336	0.0134103	0.00217453	rank-transformed vitaminD	8.95799e-05	3.48016e-10
rs113928144	C	T	0.97352	-0.0482293	0.0073765	rank-transformed vitaminD	0.000119926	3.11243e-11
rs11542462	G	A	0.865492	0.0219389	0.00316302	rank-transformed vitaminD	0.000112065	2.01592e-12
rs11723621	A	G	0.708059	0.190659	0.00239151	rank-transformed vitaminD	0.0150283	<1e-300
rs117576073	G	T	0.987577	0.144776	0.00981797	rank-transformed vitaminD	0.000514305	1.63171e-49
rs117913124	G	A	0.972182	0.37589	0.00664845	rank-transformed vitaminD	0.00764232	<1e-300	Rare CYP2R1 variant
rs118071012	G	C	0.965877	-0.0565144	0.00594532	rank-transformed vitaminD	0.000210532	9.93581e-22
rs11846838	G	A	0.673945	0.015471	0.00233171	rank-transformed vitaminD	0.000105192	1.62202e-11
rs12123821	C	T	0.952036	-0.0790147	0.00505798	rank-transformed vitaminD	0.000570183	2.58664e-55
rs1229984	T	C	0.0224716	0.0442588	0.00711398	rank-transformed vitaminD	8.60583e-05	2.46395e-10
rs12490042	T	C	0.865449	-0.0174566	0.00295201	rank-transformed vitaminD	7.09705e-05	1.67495e-09
rs12720922	G	A	0.816875	-0.0234385	0.00279286	rank-transformed vitaminD	0.000164359	2.38375e-17
rs13000298	C	T	0.663799	-0.0136673	0.00223578	rank-transformed vitaminD	8.33741e-05	4.88909e-10
rs13284054	T	C	0.874876	-0.0202355	0.00342472	rank-transformed vitaminD	8.96489e-05	1.72453e-09
rs138832087	G	A	0.983656	-0.0751912	0.00888007	rank-transformed vitaminD	0.000181788	1.25454e-17
rs141138479	T	C	0.97621	-0.0834074	0.00781137	rank-transformed vitaminD	0.00032313	6.47253e-27
rs146442348	T	A	0.984584	-0.0767437	0.00879018	rank-transformed vitaminD	0.000178789	1.26643e-18
rs17503142	C	G	0.980111	-0.0672031	0.00815304	rank-transformed vitaminD	0.000176075	8.41805e-17
rs17765311	A	C	0.655762	0.0181434	0.00233302	rank-transformed vitaminD	0.000148618	3.71948e-15
rs1800588	C	T	0.78494	0.0351629	0.00262117	rank-transformed vitaminD	0.000417441	2.47088e-41
rs1972994	A	T	0.351186	0.0154242	0.0022561	rank-transformed vitaminD	0.000108416	4.0529e-12
rs2012736	C	A	0.91795	0.0476277	0.00398262	rank-transformed vitaminD	0.000341701	2.91695e-33
rs2037511	G	A	0.834596	-0.0173974	0.00306918	rank-transformed vitaminD	8.35643e-05	7.20603e-09
rs2074735	G	C	0.936424	-0.0314746	0.00439685	rank-transformed vitaminD	0.000117955	4.07993e-13
rs212100	T	C	0.164272	0.0645447	0.00293846	rank-transformed vitaminD	0.00114388	3.07978e-107
rs2131925	G	T	0.357708	0.0242906	0.00229575	rank-transformed vitaminD	0.000271124	1.83142e-26
rs2229742	G	C	0.896516	0.0261415	0.00354657	rank-transformed vitaminD	0.000126801	8.47243e-14
rs2245133	T	C	0.833423	0.0223083	0.00295149	rank-transformed vitaminD	0.000138179	2.04157e-14
rs2270318	G	A	0.5836	-0.0402899	0.00220123	rank-transformed vitaminD	0.000788948	3.89014e-75	Located near HAL gene
rs2361954	T	G	0.615656	-0.0160131	0.00229761	rank-transformed vitaminD	0.00012135	1.5908e-12
rs2847500	G	A	0.876843	0.0212272	0.00326254	rank-transformed vitaminD	9.73187e-05	3.85015e-11
rs293435	C	T	0.713716	0.0178295	0.00235493	rank-transformed vitaminD	0.000129906	1.84984e-14
rs2975734	C	G	0.560373	0.0126407	0.00211697	rank-transformed vitaminD	7.87288e-05	1.17809e-09
rs325412	T	C	0.710624	0.014063	0.00245886	rank-transformed vitaminD	8.1337e-05	5.34765e-09
rs35675346	G	A	0.759931	0.0164735	0.00253408	rank-transformed vitaminD	9.90175e-05	3.99519e-11
rs3750296	G	C	0.658439	0.0207916	0.00225368	rank-transformed vitaminD	0.000194442	1.4096e-20
rs3814995	C	T	0.687958	0.0123345	0.00225564	rank-transformed vitaminD	6.53203e-05	2.27195e-08
rs3849374	G	C	0.820703	0.0159049	0.00286762	rank-transformed vitaminD	7.44476e-05	1.45825e-08
rs401987	C	G	0.619843	0.0121569	0.00220858	rank-transformed vitaminD	6.96499e-05	1.85218e-08
rs4121823	T	A	0.158175	0.019014	0.00295143	rank-transformed vitaminD	9.62801e-05	5.88379e-11
rs41302867	G	A	0.876498	-0.0172447	0.00307239	rank-transformed vitaminD	6.43823e-05	9.95413e-09
rs4149056	T	C	0.848931	0.0193069	0.00306816	rank-transformed vitaminD	9.56099e-05	1.56032e-10
rs4390955	C	A	0.269413	0.0138891	0.00247813	rank-transformed vitaminD	7.59397e-05	1.04326e-08
rs4660885	G	A	0.564742	-0.0114166	0.00204737	rank-transformed vitaminD	6.40767e-05	1.22896e-08
rs58542926	C	T	0.924192	-0.0395175	0.00404038	rank-transformed vitaminD	0.00021882	6.81732e-23
rs6127099	A	T	0.721823	0.0368596	0.00254654	rank-transformed vitaminD	0.000545611	8.79461e-48
rs61891388	T	G	0.543175	-0.0141049	0.00211888	rank-transformed vitaminD	9.87324e-05	1.39954e-11
rs6438900	C	G	0.739943	-0.0139618	0.00233482	rank-transformed vitaminD	7.50204e-05	1.11693e-09
rs6672758	C	T	0.201427	-0.0167609	0.00272572	rank-transformed vitaminD	9.03768e-05	3.89461e-10
rs6698680	A	G	0.535107	0.0156089	0.00217208	rank-transformed vitaminD	0.000121218	3.33211e-13
rs6963	T	A	0.713827	0.0151063	0.00239705	rank-transformed vitaminD	9.32326e-05	1.46879e-10
rs6985620	T	C	0.332536	-0.0130272	0.0023237	rank-transformed vitaminD	7.53353e-05	1.0339e-08
rs7194344	T	G	0.784791	-0.0156761	0.00286592	rank-transformed vitaminD	8.30081e-05	2.25232e-08
rs73015021	A	G	0.879036	-0.0266806	0.00329981	rank-transformed vitaminD	0.000151385	3.09559e-16
rs73080940	T	C	0.891174	0.0209604	0.00359149	rank-transformed vitaminD	8.52166e-05	2.67137e-09
rs74723871	G	A	0.980159	-0.0637721	0.0084453	rank-transformed vitaminD	0.00015818	2.15643e-14
rs7528419	A	G	0.775013	-0.0189151	0.00256404	rank-transformed vitaminD	0.000124771	8.09061e-14
rs75360998	G	A	0.980424	-0.0585999	0.00786912	rank-transformed vitaminD	0.000131814	4.78094e-14
rs77532868	C	T	0.945752	-0.0303871	0.00471124	rank-transformed vitaminD	9.47479e-05	5.59563e-11
rs7784802	A	T	0.637315	-0.0130056	0.00232035	rank-transformed vitaminD	7.81942e-05	1.04118e-08
rs77924615	G	A	0.802271	0.0161204	0.00288481	rank-transformed vitaminD	8.24467e-05	1.14831e-08
rs7801804	T	C	0.346054	-0.0137896	0.00214884	rank-transformed vitaminD	8.60635e-05	6.93882e-11
rs7828742	A	G	0.40166	0.0228609	0.00221489	rank-transformed vitaminD	0.000251202	2.81796e-25
rs7928249	A	G	0.209643	-0.109154	0.00269639	rank-transformed vitaminD	0.00394833	<1e-300
rs8018720	G	C	0.176758	0.037758	0.00277465	rank-transformed vitaminD	0.000414911	1.78969e-42
rs899631	G	T	0.610153	0.012976	0.00221156	rank-transformed vitaminD	8.01022e-05	2.21406e-09
rs9536961	A	G	0.653832	0.0130494	0.00235047	rank-transformed vitaminD	7.7084e-05	1.41351e-08
rs964184	G	C	0.131169	-0.0396804	0.00324103	rank-transformed vitaminD	0.000358879	9.14046e-35
rs9687030	A	G	0.562451	0.0119555	0.00216738	rank-transformed vitaminD	7.03521e-05	1.73296e-08
rs9861009	T	C	0.275055	-0.0158128	0.00258644	rank-transformed vitaminD	9.97177e-05	4.8664e-10
						Total instrument R^2	0.0394287
Instrument R^2 denotes the phenotypic variance on 25(OH)D tagged by the SNP. P-values are derived from (one-sided) chi squared statistics and unadjusted for multiple comparison.
