# Supplementary material for: A comprehensive re-assessment of the association between vitamin D and cancer susceptibility using Mendelian randomization
Source: Nat Commun. 2021 Jan 11;12:246. doi: 10.1038/s41467-020-20368-w (PMC7801600; doi:10.1038/s41467-020-20368-w)
Supplement: Supplementary file 5 — Supplementary Data 2 [file 41467_2020_20368_MOESM5_ESM.xlsx]

## Sheet: SuppData2_log25OHD_instrument
SNP	EA	NEA	EAF	BETA	SE	Exposure_name	Pvalue
rs10050247	T	C	0.869687	0.00977205	0.00148957	log vitaminD	2.68469e-11
rs10085881	T	C	0.714719	0.00648891	0.00112179	log vitaminD	3.63804e-09
rs1047891	C	A	0.684125	0.00651622	0.00108153	log vitaminD	8.4554e-10
rs10887718	C	T	0.471713	0.00576611	0.00100961	log vitaminD	5.60829e-09
rs10908465	C	T	0.731613	-0.00755619	0.00113429	log vitaminD	1.35428e-11
rs10985827	T	G	0.860689	-0.0092997	0.00145525	log vitaminD	8.27e-11
rs11060406	C	T	0.962547	0.0146039	0.00269499	log vitaminD	2.99823e-08
rs11127048	G	A	0.381514	-0.00976784	0.00105114	log vitaminD	7.52712e-21
rs11209976	C	T	0.469344	0.00620633	0.00102416	log vitaminD	6.80937e-10
rs113928144	C	T	0.973522	-0.0211113	0.00345927	log vitaminD	5.21068e-10
rs11542462	G	A	0.865497	0.010082	0.0014754	log vitaminD	4.14623e-12
rs11723621	A	G	0.708073	0.0834935	0.00110371	log vitaminD	0
rs117576073	G	T	0.987578	0.0558268	0.00452923	log vitaminD	3.28561e-35
rs117913124	G	A	0.972182	0.158154	0.00306872	log vitaminD	0
rs118071012	G	C	0.965878	-0.0224451	0.00280854	log vitaminD	6.65278e-16
rs11846838	G	A	0.673954	0.00750265	0.00108056	log vitaminD	1.91525e-12
rs12123821	C	T	0.952031	-0.0359637	0.00235247	log vitaminD	4.62242e-53
rs1229984	T	C	0.0224751	0.0208745	0.00339115	log vitaminD	3.74013e-10
rs12490042	T	C	0.865441	-0.00812929	0.00147964	log vitaminD	1.96354e-08
rs12720922	G	A	0.816876	-0.0100737	0.00130445	log vitaminD	5.70058e-15
rs13000298	C	T	0.6638	-0.00629796	0.00108367	log vitaminD	3.09216e-09
rs13284054	T	C	0.874878	-0.00902553	0.00155352	log vitaminD	3.1287e-09
rs138832087	G	A	0.983654	-0.0287174	0.00412137	log vitaminD	1.60824e-12
rs141138479	T	C	0.976209	-0.03096	0.00363724	log vitaminD	8.55172e-18
rs146442348	T	A	0.984583	-0.0308549	0.00407523	log vitaminD	1.84715e-14
rs17503142	C	G	0.980106	-0.025414	0.00367972	log vitaminD	2.48372e-12
rs17765311	A	C	0.655756	0.00785274	0.00106225	log vitaminD	7.20177e-14
rs1800588	C	T	0.784952	0.0150989	0.0012255	log vitaminD	3.50835e-35
rs1972994	A	T	0.351196	0.00701114	0.00105591	log vitaminD	1.56945e-11
rs2012736	C	A	0.917948	0.0205881	0.00184355	log vitaminD	2.93607e-29
rs2037511	G	A	0.834593	-0.00767447	0.00135814	log vitaminD	7.98882e-09
rs2074735	G	C	0.936426	-0.0141701	0.00206875	log vitaminD	3.70296e-12
rs212100	T	C	0.164271	0.0271991	0.00135958	log vitaminD	2.46527e-89
rs2131925	G	T	0.357712	0.0106068	0.00105188	log vitaminD	3.26248e-24
rs2229742	G	C	0.896527	0.0111485	0.0016556	log vitaminD	8.26371e-12
rs2245133	T	C	0.833425	0.0100276	0.00135276	log vitaminD	6.18782e-14
rs2270318	G	A	0.583588	-0.0184146	0.00102385	log vitaminD	1.26223e-72
rs2361954	T	G	0.615651	-0.00674362	0.00103878	log vitaminD	4.239e-11
rs2847500	G	A	0.876848	0.00972194	0.0015299	log vitaminD	1.04468e-10
rs293435	C	T	0.713713	0.00805816	0.00111124	log vitaminD	2.06086e-13
rs2975734	C	G	0.56038	0.00622521	0.00102252	log vitaminD	5.71272e-10
rs325412	T	C	0.710622	0.00591232	0.00111618	log vitaminD	5.8885e-08
rs35675346	G	A	0.759936	0.00763163	0.00117902	log vitaminD	4.80829e-11
rs3750296	G	C	0.658454	0.00935652	0.0010598	log vitaminD	5.30106e-19
rs3814995	C	T	0.687959	0.00566354	0.00108732	log vitaminD	9.50765e-08
rs3849374	G	C	0.820703	0.00707301	0.00131672	log vitaminD	3.90013e-08
rs401987	C	G	0.619847	0.00530687	0.00103934	log vitaminD	1.64525e-07
rs41302867	G	A	0.876493	-0.00745616	0.00152942	log vitaminD	5.43614e-07
rs4149056	T	C	0.848921	0.00829654	0.00140497	log vitaminD	1.76177e-09
rs4390955	C	A	0.269409	0.00670875	0.00113492	log vitaminD	1.69802e-09
rs4660885	G	A	0.564753	-0.00503064	0.00101556	log vitaminD	3.64335e-07
rs58542926	C	T	0.924191	-0.0163667	0.00190299	log vitaminD	3.96785e-18
rs6127099	A	T	0.721808	0.0162626	0.00114958	log vitaminD	9.80624e-46
rs61891388	T	G	0.543191	-0.00628928	0.00101261	log vitaminD	2.6331e-10
rs6438900	C	G	0.739933	-0.00643482	0.0011532	log vitaminD	1.20281e-08
rs6698680	A	G	0.535101	0.00596864	0.00100935	log vitaminD	1.67609e-09
rs6963	T	A	0.713812	0.00675049	0.00111509	log vitaminD	7.07506e-10
rs6985620	T	C	0.332541	-0.0051071	0.0010709	log vitaminD	9.25808e-07
rs7194344	T	G	0.784801	-0.00720985	0.00123669	log vitaminD	2.77208e-09
rs73015021	A	G	0.879034	-0.0121275	0.00154625	log vitaminD	2.19658e-15
rs73080940	T	C	0.891174	0.00987357	0.0016272	log vitaminD	6.48258e-10
rs74723871	G	A	0.980157	-0.0244759	0.00388598	log vitaminD	1.50256e-10
rs7528419	A	G	0.775007	-0.00868518	0.00120513	log vitaminD	2.86325e-13
rs75360998	G	A	0.980426	-0.0268378	0.00362748	log vitaminD	6.88815e-14
rs77532868	C	T	0.945748	-0.0139902	0.00222171	log vitaminD	1.5169e-10
rs7784802	A	T	0.637311	-0.0056572	0.00104691	log vitaminD	3.26379e-08
rs77924615	G	A	0.802265	0.00696782	0.00127651	log vitaminD	2.40097e-08
rs77960347	A	G	0.98685	0.0259584	0.00441853	log vitaminD	2.11556e-09
rs7801804	T	C	0.346051	-0.00645556	0.00105967	log vitaminD	5.57378e-10
rs7828742	A	G	0.401658	0.0103183	0.00103307	log vitaminD	8.60113e-24
rs7928249	A	G	0.209644	-0.0496152	0.00123661	log vitaminD	0
rs8018720	G	C	0.17675	0.0139127	0.00131956	log vitaminD	2.7235e-26
rs867772	A	G	0.316228	0.00615123	0.00108337	log vitaminD	6.81926e-09
rs899631	G	T	0.610172	0.00604784	0.00103182	log vitaminD	2.29584e-09
rs9536961	A	G	0.653857	0.00569491	0.00107283	log vitaminD	5.53244e-08
rs964184	G	C	0.13117	-0.0175397	0.00148801	log vitaminD	2.26785e-32
rs9687030	A	G	0.562441	0.00543295	0.00101788	log vitaminD	4.71145e-08
rs9861009	T	C	0.275048	-0.00684638	0.0011325	log vitaminD	7.45344e-10
