# Supplementary material for: A comprehensive re-assessment of the association between vitamin D and cancer susceptibility using Mendelian randomization
Source: Nat Commun. 2021 Jan 11;12:246. doi: 10.1038/s41467-020-20368-w (PMC7801600; doi:10.1038/s41467-020-20368-w)
Supplement: Supplementary file 6 — Supplementary Data 3 [file 41467_2020_20368_MOESM6_ESM.xlsx]

## Sheet: SuppData3_SNP_cancer_estimate
SNP	effect_allele.exposure	other_allele.exposure	effect_allele.outcome	other_allele.outcome	beta.exposure	beta.outcome	eaf.exposure	eaf.outcome	se.outcome	pval.outcome	outcome	se.exposure	exposure	pval.exposure
rs10050247	T	C	T	C	0.0222406	-0.0046	0.869689	0.8743	0.0094	0.6219	All breast cancer	0.00326255	rank-transformed vitaminD	4.65008e-12
rs10085881	T	C	T	C	0.0146758	-0.0008	0.714716	0.7232	0.007	0.9101	All breast cancer	0.00230286	rank-transformed vitaminD	9.27688e-11
rs1047891	C	A	C	A	0.014668	-0.0106	0.684126	0.6911	0.007	0.1281	All breast cancer	0.00230968	rank-transformed vitaminD	1.07194e-10
rs10887718	C	T	C	T	0.0126025	-0.0057	0.47171	0.4796	0.0062	0.357	All breast cancer	0.00222485	rank-transformed vitaminD	7.37584e-09
rs10908465	C	T	C	T	-0.0168166	-0.0347	0.731609	0.7355	0.007	8.627e-07	All breast cancer	0.00239061	rank-transformed vitaminD	1.00032e-12
rs10985827	T	G	T	G	-0.0205058	-0.0041	0.860689	0.8676	0.0092	0.6558	All breast cancer	0.00312553	rank-transformed vitaminD	2.67701e-11
rs11127048	G	A	G	A	-0.0222863	-0.011	0.381521	0.3958	0.0065	0.08936	All breast cancer	0.00225488	rank-transformed vitaminD	2.45229e-23
rs11209976	C	T	C	T	0.0134103	-0.0023	0.469336	0.4688	0.0064	0.721	All breast cancer	0.00217453	rank-transformed vitaminD	3.48016e-10
rs113928144	C	T	C	T	-0.0482293	0.0041	0.97352	0.9781	0.0277	0.882	All breast cancer	0.0073765	rank-transformed vitaminD	3.11243e-11
rs11542462	G	A	G	A	0.0219389	-0.0266	0.865492	0.8687	0.0101	0.008549	All breast cancer	0.00316302	rank-transformed vitaminD	2.01592e-12
rs11723621	A	G	A	G	0.190659	0.0036	0.708059	0.7193	0.0069	0.6004	All breast cancer	0.00239151	rank-transformed vitaminD	0
rs117576073	G	T	G	T	0.144776	-0.0093	0.987577	0.9838	0.0279	0.7386	All breast cancer	0.00981797	rank-transformed vitaminD	1.63171e-49
rs117913124	G	A	G	A	0.37589	0.0005	0.972182	0.9756	0.0207	0.9798	All breast cancer	0.00664845	rank-transformed vitaminD	0
rs118071012	G	C	G	C	-0.0565144	-0.0083	0.965877	0.9716	0.0195	0.6705	All breast cancer	0.00594532	rank-transformed vitaminD	9.93581e-22
rs11846838	G	A	G	A	0.015471	0.0051	0.673945	0.6738	0.0067	0.4447	All breast cancer	0.00233171	rank-transformed vitaminD	1.62202e-11
rs12123821	C	T	C	T	-0.0790147	-0.0112	0.952036	0.9503	0.0161	0.4869	All breast cancer	0.00505798	rank-transformed vitaminD	2.58664e-55
rs1229984	T	C	T	C	0.0442588	0.0109	0.0224716	0.0447	0.0165	0.5114	All breast cancer	0.00711398	rank-transformed vitaminD	2.46395e-10
rs12490042	T	C	T	C	-0.0174566	-0.0198	0.865449	0.8645	0.0092	0.03084	All breast cancer	0.00295201	rank-transformed vitaminD	1.67495e-09
rs12720922	G	A	G	A	-0.0234385	0.0065	0.816875	0.8176	0.0081	0.4204	All breast cancer	0.00279286	rank-transformed vitaminD	2.38375e-17
rs13000298	C	T	C	T	-0.0136673	-0.0141	0.663799	0.6738	0.0068	0.03735	All breast cancer	0.00223578	rank-transformed vitaminD	4.88909e-10
rs13284054	T	C	T	C	-0.0202355	0.0071	0.874876	0.879	0.0099	0.4747	All breast cancer	0.00342472	rank-transformed vitaminD	1.72453e-09
rs138832087	G	A	G	A	-0.0751912	0.0105	0.983656	0.9805	0.0256	0.6807	All breast cancer	0.00888007	rank-transformed vitaminD	1.25454e-17
rs141138479	T	C	T	C	-0.0834074	-0.0093	0.97621	0.9718	0.0197	0.6377	All breast cancer	0.00781137	rank-transformed vitaminD	6.47253e-27
rs146442348	T	A	T	A	-0.0767437	-0.0095	0.984584	0.9874	0.0284	0.7377	All breast cancer	0.00879018	rank-transformed vitaminD	1.26643e-18
rs17503142	C	G	C	G	-0.0672031	0.0103	0.980111	0.981	0.0241	0.6696	All breast cancer	0.00815304	rank-transformed vitaminD	8.41805e-17
rs17765311	A	C	A	C	0.0181434	-0.0029	0.655762	0.6417	0.0066	0.6641	All breast cancer	0.00233302	rank-transformed vitaminD	3.71948e-15
rs1800588	C	T	C	T	0.0351629	-0.0007	0.78494	0.7838	0.0075	0.927	All breast cancer	0.00262117	rank-transformed vitaminD	2.47088e-41
rs1972994	A	T	A	T	0.0154242	-0.0138	0.351186	0.3425	0.0066	0.0354	All breast cancer	0.0022561	rank-transformed vitaminD	4.0529e-12
rs2012736	C	A	C	A	0.0476277	0.0008	0.91795	0.9108	0.0108	0.9435	All breast cancer	0.00398262	rank-transformed vitaminD	2.91695e-33
rs2037511	G	A	G	A	-0.0173974	-0.0071	0.834596	0.8237	0.0088	0.4202	All breast cancer	0.00306918	rank-transformed vitaminD	7.20603e-09
rs2074735	G	C	G	C	-0.0314746	0.0128	0.936424	0.9225	0.0119	0.2805	All breast cancer	0.00439685	rank-transformed vitaminD	4.07993e-13
rs212100	T	C	T	C	0.0645447	0.0189	0.164272	0.1586	0.0084	0.02473	All breast cancer	0.00293846	rank-transformed vitaminD	3.07978e-107
rs2131925	G	T	G	T	0.0242906	0.0041	0.357708	0.3317	0.0066	0.536	All breast cancer	0.00229575	rank-transformed vitaminD	1.83142e-26
rs2229742	G	C	G	C	0.0261415	-0.0652	0.896516	0.9012	0.011	2.937e-09	All breast cancer	0.00354657	rank-transformed vitaminD	8.47243e-14
rs2245133	T	C	T	C	0.0223083	-0.0037	0.833423	0.8392	0.0085	0.6664	All breast cancer	0.00295149	rank-transformed vitaminD	2.04157e-14
rs2361954	T	G	T	G	-0.0160131	-0.0064	0.615656	0.617	0.0068	0.3514	All breast cancer	0.00229761	rank-transformed vitaminD	1.5908e-12
rs2847500	G	A	G	A	0.0212272	0.0215	0.876843	0.8693	0.01	0.03199	All breast cancer	0.00326254	rank-transformed vitaminD	3.85015e-11
rs293435	C	T	C	T	0.0178295	-0.0141	0.713716	0.7061	0.0071	0.04616	All breast cancer	0.00235493	rank-transformed vitaminD	1.84984e-14
rs2975734	C	G	C	G	0.0126407	-0.0065	0.560373	0.5732	0.0067	0.3365	All breast cancer	0.00211697	rank-transformed vitaminD	1.17809e-09
rs325412	T	C	T	C	0.014063	-0.0167	0.710624	0.7197	0.0072	0.02047	All breast cancer	0.00245886	rank-transformed vitaminD	5.34765e-09
rs35675346	G	A	G	A	0.0164735	0.0046	0.759931	0.7539	0.0075	0.5362	All breast cancer	0.00253408	rank-transformed vitaminD	3.99519e-11
rs3750296	G	C	G	C	0.0207916	-0.0036	0.658439	0.6555	0.0065	0.5836	All breast cancer	0.00225368	rank-transformed vitaminD	1.4096e-20
rs3814995	C	T	C	T	0.0123345	-0.0014	0.687958	0.6923	0.0086	0.8698	All breast cancer	0.00225564	rank-transformed vitaminD	2.27195e-08
rs3849374	G	C	G	C	0.0159049	0.0003	0.820703	0.8052	0.0082	0.9746	All breast cancer	0.00286762	rank-transformed vitaminD	1.45825e-08
rs401987	C	G	C	G	0.0121569	0.0011	0.619843	0.6229	0.0068	0.8702	All breast cancer	0.00220858	rank-transformed vitaminD	1.85218e-08
rs4121823	T	A	T	A	0.019014	0.0015	0.158175	0.1562	0.0088	0.8648	All breast cancer	0.00295143	rank-transformed vitaminD	5.88379e-11
rs41302867	G	A	G	A	-0.0172447	-0.0457	0.876498	0.8826	0.0104	1.139e-05	All breast cancer	0.00307239	rank-transformed vitaminD	9.95413e-09
rs4390955	C	A	C	A	0.0138891	-0.0014	0.269413	0.2807	0.0069	0.8364	All breast cancer	0.00247813	rank-transformed vitaminD	1.04326e-08
rs4660885	G	A	G	A	-0.0114166	-0.0106	0.564742	0.5603	0.0062	0.08852	All breast cancer	0.00204737	rank-transformed vitaminD	1.22896e-08
rs58542926	C	T	C	T	-0.0395175	-0.0181	0.924192	0.9228	0.0117	0.121	All breast cancer	0.00404038	rank-transformed vitaminD	6.81732e-23
rs6127099	A	T	A	T	0.0368596	0.0028	0.721823	0.7173	0.0071	0.6946	All breast cancer	0.00254654	rank-transformed vitaminD	8.79461e-48
rs61891388	T	G	T	G	-0.0141049	0.0255	0.543175	0.5576	0.0066	0.0001172	All breast cancer	0.00211888	rank-transformed vitaminD	1.39954e-11
rs6438900	C	G	C	G	-0.0139618	-0.0027	0.739943	0.7254	0.0072	0.7132	All breast cancer	0.00233482	rank-transformed vitaminD	1.11693e-09
rs6672758	C	T	C	T	-0.0167609	-0.0106	0.201427	0.2299	0.0082	0.1997	All breast cancer	0.00272572	rank-transformed vitaminD	3.89461e-10
rs6698680	A	G	A	G	0.0156089	0.0169	0.535107	0.5411	0.0064	0.008707	All breast cancer	0.00217208	rank-transformed vitaminD	3.33211e-13
rs6963	T	A	T	A	0.0151063	-0.0243	0.713827	0.7293	0.0069	0.000465	All breast cancer	0.00239705	rank-transformed vitaminD	1.46879e-10
rs6985620	T	C	T	C	-0.0130272	0.0196	0.332536	0.3421	0.0065	0.002672	All breast cancer	0.0023237	rank-transformed vitaminD	1.0339e-08
rs7194344	T	G	T	G	-0.0156761	-0.0142	0.784791	0.7689	0.0081	0.07847	All breast cancer	0.00286592	rank-transformed vitaminD	2.25232e-08
rs73015021	A	G	A	G	-0.0266806	0	0.879036	0.8814	0.0101	0.9997	All breast cancer	0.00329981	rank-transformed vitaminD	3.09559e-16
rs73080940	T	C	T	C	0.0209604	0.0081	0.891174	0.8836	0.01	0.4202	All breast cancer	0.00359149	rank-transformed vitaminD	2.67137e-09
rs74723871	G	A	G	A	-0.0637721	0.0009	0.980159	0.9696	0.0217	0.9652	All breast cancer	0.0084453	rank-transformed vitaminD	2.15643e-14
rs7528419	A	G	A	G	-0.0189151	0.0072	0.775013	0.779	0.0075	0.3325	All breast cancer	0.00256404	rank-transformed vitaminD	8.09061e-14
rs75360998	G	A	G	A	-0.0585999	-0.0347	0.980424	0.9838	0.0304	0.2541	All breast cancer	0.00786912	rank-transformed vitaminD	4.78094e-14
rs77532868	C	T	C	T	-0.0303871	0.0176	0.945752	0.9601	0.0166	0.2904	All breast cancer	0.00471124	rank-transformed vitaminD	5.59563e-11
rs7784802	A	T	A	T	-0.0130056	-0.0042	0.637315	0.6605	0.0065	0.5181	All breast cancer	0.00232035	rank-transformed vitaminD	1.04118e-08
rs77924615	G	A	G	A	0.0161204	0.0122	0.802271	0.7964	0.0081	0.1332	All breast cancer	0.00288481	rank-transformed vitaminD	1.14831e-08
rs7801804	T	C	T	C	-0.0137896	-0.0029	0.346054	0.3352	0.0067	0.6626	All breast cancer	0.00214884	rank-transformed vitaminD	6.93882e-11
rs7828742	A	G	A	G	0.0228609	-0.0183	0.40166	0.3873	0.0067	0.006024	All breast cancer	0.00221489	rank-transformed vitaminD	2.81796e-25
rs7928249	A	G	A	G	-0.109154	0.0015	0.209643	0.2753	0.007	0.8317	All breast cancer	0.00269639	rank-transformed vitaminD	0
rs8018720	G	C	G	C	0.037758	-0.0132	0.176758	0.168	0.0083	0.1121	All breast cancer	0.00277465	rank-transformed vitaminD	1.78969e-42
rs899631	G	T	G	T	0.012976	-0.0019	0.610153	0.6058	0.0064	0.7699	All breast cancer	0.00221156	rank-transformed vitaminD	2.21406e-09
rs9536961	A	G	A	G	0.0130494	0.0128	0.653832	0.6503	0.0068	0.06047	All breast cancer	0.00235047	rank-transformed vitaminD	1.41351e-08
rs964184	G	C	G	C	-0.0396804	-0.0182	0.131169	0.1379	0.009	0.04288	All breast cancer	0.00324103	rank-transformed vitaminD	9.14046e-35
rs9687030	A	G	A	G	0.0119555	0.0133	0.562451	0.5476	0.0063	0.03355	All breast cancer	0.00216738	rank-transformed vitaminD	1.73296e-08
rs9861009	T	C	T	C	-0.0158128	-0.0147	0.275055	0.2708	0.007	0.03595	All breast cancer	0.00258644	rank-transformed vitaminD	4.8664e-10
rs10050247	T	C	T	C	0.0222406	-0.0019	0.869689	0.8746	0.0113	0.8687	ER+ breast cancer	0.00326255	rank-transformed vitaminD	4.65008e-12
rs10085881	T	C	T	C	0.0146758	-0.0102	0.714716	0.7233	0.0084	0.2256	ER+ breast cancer	0.00230286	rank-transformed vitaminD	9.27688e-11
rs1047891	C	A	C	A	0.014668	-0.0007	0.684126	0.6909	0.0082	0.9331	ER+ breast cancer	0.00230968	rank-transformed vitaminD	1.07194e-10
rs10887718	C	T	C	T	0.0126025	-0.0066	0.47171	0.4794	0.0074	0.3725	ER+ breast cancer	0.00222485	rank-transformed vitaminD	7.37584e-09
rs10908465	C	T	C	T	-0.0168166	-0.0396	0.731609	0.7352	0.0084	2.499e-06	ER+ breast cancer	0.00239061	rank-transformed vitaminD	1.00032e-12
rs10985827	T	G	T	G	-0.0205058	0.0098	0.860689	0.8679	0.0111	0.376	ER+ breast cancer	0.00312553	rank-transformed vitaminD	2.67701e-11
rs11127048	G	A	G	A	-0.0222863	-0.0111	0.381521	0.3963	0.0077	0.1512	ER+ breast cancer	0.00225488	rank-transformed vitaminD	2.45229e-23
rs11209976	C	T	C	T	0.0134103	-0.0072	0.469336	0.4686	0.0076	0.3445	ER+ breast cancer	0.00217453	rank-transformed vitaminD	3.48016e-10
rs113928144	C	T	C	T	-0.0482293	0.0026	0.97352	0.9782	0.0329	0.9363	ER+ breast cancer	0.0073765	rank-transformed vitaminD	3.11243e-11
rs11542462	G	A	G	A	0.0219389	-0.0253	0.865492	0.8691	0.012	0.03451	ER+ breast cancer	0.00316302	rank-transformed vitaminD	2.01592e-12
rs11723621	A	G	A	G	0.190659	-0.0009	0.708059	0.7201	0.0082	0.9152	ER+ breast cancer	0.00239151	rank-transformed vitaminD	0
rs117576073	G	T	G	T	0.144776	0.0232	0.987577	0.984	0.0335	0.488	ER+ breast cancer	0.00981797	rank-transformed vitaminD	1.63171e-49
rs117913124	G	A	G	A	0.37589	-0.0027	0.972182	0.9758	0.0246	0.9126	ER+ breast cancer	0.00664845	rank-transformed vitaminD	0
rs118071012	G	C	G	C	-0.0565144	-0.0151	0.965877	0.9719	0.0234	0.5169	ER+ breast cancer	0.00594532	rank-transformed vitaminD	9.93581e-22
rs11846838	G	A	G	A	0.015471	0.0051	0.673945	0.6736	0.008	0.5261	ER+ breast cancer	0.00233171	rank-transformed vitaminD	1.62202e-11
rs12123821	C	T	C	T	-0.0790147	-0.011	0.952036	0.9509	0.0192	0.5668	ER+ breast cancer	0.00505798	rank-transformed vitaminD	2.58664e-55
rs1229984	T	C	T	C	0.0442588	0.0197	0.0224716	0.0449	0.0195	0.3117	ER+ breast cancer	0.00711398	rank-transformed vitaminD	2.46395e-10
rs12490042	T	C	T	C	-0.0174566	-0.0235	0.865449	0.8646	0.011	0.03243	ER+ breast cancer	0.00295201	rank-transformed vitaminD	1.67495e-09
rs12720922	G	A	G	A	-0.0234385	0.0022	0.816875	0.8177	0.0097	0.8178	ER+ breast cancer	0.00279286	rank-transformed vitaminD	2.38375e-17
rs13000298	C	T	C	T	-0.0136673	-0.0186	0.663799	0.6745	0.0081	0.02123	ER+ breast cancer	0.00223578	rank-transformed vitaminD	4.88909e-10
rs13284054	T	C	T	C	-0.0202355	0.013	0.874876	0.8786	0.0119	0.2718	ER+ breast cancer	0.00342472	rank-transformed vitaminD	1.72453e-09
rs138832087	G	A	G	A	-0.0751912	-0.0075	0.983656	0.9805	0.0304	0.8045	ER+ breast cancer	0.00888007	rank-transformed vitaminD	1.25454e-17
rs141138479	T	C	T	C	-0.0834074	-0.0052	0.97621	0.972	0.0235	0.8258	ER+ breast cancer	0.00781137	rank-transformed vitaminD	6.47253e-27
rs146442348	T	A	T	A	-0.0767437	0.0181	0.984584	0.9875	0.0336	0.591	ER+ breast cancer	0.00879018	rank-transformed vitaminD	1.26643e-18
rs17503142	C	G	C	G	-0.0672031	0.0066	0.980111	0.9811	0.0288	0.8193	ER+ breast cancer	0.00815304	rank-transformed vitaminD	8.41805e-17
rs17765311	A	C	A	C	0.0181434	-0.0075	0.655762	0.6415	0.0079	0.3407	ER+ breast cancer	0.00233302	rank-transformed vitaminD	3.71948e-15
rs1800588	C	T	C	T	0.0351629	0.0004	0.78494	0.783	0.009	0.9628	ER+ breast cancer	0.00262117	rank-transformed vitaminD	2.47088e-41
rs1972994	A	T	A	T	0.0154242	-0.0045	0.351186	0.3421	0.0078	0.5679	ER+ breast cancer	0.0022561	rank-transformed vitaminD	4.0529e-12
rs2012736	C	A	C	A	0.0476277	0.0076	0.91795	0.9106	0.0129	0.5575	ER+ breast cancer	0.00398262	rank-transformed vitaminD	2.91695e-33
rs2037511	G	A	G	A	-0.0173974	0.0061	0.834596	0.8232	0.0105	0.5603	ER+ breast cancer	0.00306918	rank-transformed vitaminD	7.20603e-09
rs2074735	G	C	G	C	-0.0314746	0.0134	0.936424	0.9223	0.0142	0.3419	ER+ breast cancer	0.00439685	rank-transformed vitaminD	4.07993e-13
rs212100	T	C	T	C	0.0645447	0.0209	0.164272	0.1585	0.01	0.03728	ER+ breast cancer	0.00293846	rank-transformed vitaminD	3.07978e-107
rs2131925	G	T	G	T	0.0242906	0.0062	0.357708	0.3309	0.0079	0.4324	ER+ breast cancer	0.00229575	rank-transformed vitaminD	1.83142e-26
rs2229742	G	C	G	C	0.0261415	-0.0795	0.896516	0.9018	0.0131	1.257e-09	ER+ breast cancer	0.00354657	rank-transformed vitaminD	8.47243e-14
rs2245133	T	C	T	C	0.0223083	0.0131	0.833423	0.8393	0.0102	0.1998	ER+ breast cancer	0.00295149	rank-transformed vitaminD	2.04157e-14
rs2361954	T	G	T	G	-0.0160131	0.0001	0.615656	0.6173	0.0082	0.9862	ER+ breast cancer	0.00229761	rank-transformed vitaminD	1.5908e-12
rs2847500	G	A	G	A	0.0212272	0.0291	0.876843	0.8692	0.012	0.01553	ER+ breast cancer	0.00326254	rank-transformed vitaminD	3.85015e-11
rs293435	C	T	C	T	0.0178295	-0.0112	0.713716	0.7056	0.0085	0.1853	ER+ breast cancer	0.00235493	rank-transformed vitaminD	1.84984e-14
rs2975734	C	G	C	G	0.0126407	-0.0123	0.560373	0.5739	0.0081	0.128	ER+ breast cancer	0.00211697	rank-transformed vitaminD	1.17809e-09
rs325412	T	C	T	C	0.014063	-0.0199	0.710624	0.72	0.0086	0.02052	ER+ breast cancer	0.00245886	rank-transformed vitaminD	5.34765e-09
rs35675346	G	A	G	A	0.0164735	-0.0061	0.759931	0.7539	0.0088	0.4876	ER+ breast cancer	0.00253408	rank-transformed vitaminD	3.99519e-11
rs3750296	G	C	G	C	0.0207916	-0.0054	0.658439	0.6555	0.0078	0.4904	ER+ breast cancer	0.00225368	rank-transformed vitaminD	1.4096e-20
rs3814995	C	T	C	T	0.0123345	0.0026	0.687958	0.6924	0.0103	0.7989	ER+ breast cancer	0.00225564	rank-transformed vitaminD	2.27195e-08
rs3849374	G	C	G	C	0.0159049	0.0071	0.820703	0.8047	0.0098	0.4703	ER+ breast cancer	0.00286762	rank-transformed vitaminD	1.45825e-08
rs401987	C	G	C	G	0.0121569	0.0013	0.619843	0.6233	0.0081	0.8754	ER+ breast cancer	0.00220858	rank-transformed vitaminD	1.85218e-08
rs4121823	T	A	T	A	0.019014	-0.0016	0.158175	0.1564	0.0105	0.8777	ER+ breast cancer	0.00295143	rank-transformed vitaminD	5.88379e-11
rs41302867	G	A	G	A	-0.0172447	-0.0375	0.876498	0.8834	0.0124	0.002478	ER+ breast cancer	0.00307239	rank-transformed vitaminD	9.95413e-09
rs4390955	C	A	C	A	0.0138891	0.0033	0.269413	0.2812	0.0082	0.6877	ER+ breast cancer	0.00247813	rank-transformed vitaminD	1.04326e-08
rs4660885	G	A	G	A	-0.0114166	-0.0166	0.564742	0.5605	0.0074	0.02555	ER+ breast cancer	0.00204737	rank-transformed vitaminD	1.22896e-08
rs58542926	C	T	C	T	-0.0395175	-0.0248	0.924192	0.9227	0.0139	0.07485	ER+ breast cancer	0.00404038	rank-transformed vitaminD	6.81732e-23
rs6127099	A	T	A	T	0.0368596	0.0042	0.721823	0.7171	0.0085	0.6162	ER+ breast cancer	0.00254654	rank-transformed vitaminD	8.79461e-48
rs61891388	T	G	T	G	-0.0141049	0.0214	0.543175	0.5582	0.0079	0.006745	ER+ breast cancer	0.00211888	rank-transformed vitaminD	1.39954e-11
rs6438900	C	G	C	G	-0.0139618	-0.002	0.739943	0.725	0.0086	0.8145	ER+ breast cancer	0.00233482	rank-transformed vitaminD	1.11693e-09
rs6672758	C	T	C	T	-0.0167609	-0.0103	0.201427	0.2304	0.0099	0.298	ER+ breast cancer	0.00272572	rank-transformed vitaminD	3.89461e-10
rs6698680	A	G	A	G	0.0156089	0.0258	0.535107	0.5414	0.0077	0.0007789	ER+ breast cancer	0.00217208	rank-transformed vitaminD	3.33211e-13
rs6963	T	A	T	A	0.0151063	-0.0201	0.713827	0.7296	0.0083	0.01528	ER+ breast cancer	0.00239705	rank-transformed vitaminD	1.46879e-10
rs6985620	T	C	T	C	-0.0130272	0.0172	0.332536	0.3421	0.0078	0.02687	ER+ breast cancer	0.0023237	rank-transformed vitaminD	1.0339e-08
rs7194344	T	G	T	G	-0.0156761	-0.0175	0.784791	0.7687	0.0096	0.06649	ER+ breast cancer	0.00286592	rank-transformed vitaminD	2.25232e-08
rs73015021	A	G	A	G	-0.0266806	0.0015	0.879036	0.882	0.0121	0.9026	ER+ breast cancer	0.00329981	rank-transformed vitaminD	3.09559e-16
rs73080940	T	C	T	C	0.0209604	0.0202	0.891174	0.8833	0.0119	0.09054	ER+ breast cancer	0.00359149	rank-transformed vitaminD	2.67137e-09
rs74723871	G	A	G	A	-0.0637721	0.0156	0.980159	0.9693	0.0258	0.546	ER+ breast cancer	0.0084453	rank-transformed vitaminD	2.15643e-14
rs7528419	A	G	A	G	-0.0189151	0.0018	0.775013	0.7796	0.0089	0.8393	ER+ breast cancer	0.00256404	rank-transformed vitaminD	8.09061e-14
rs75360998	G	A	G	A	-0.0585999	-0.0397	0.980424	0.9838	0.0361	0.2713	ER+ breast cancer	0.00786912	rank-transformed vitaminD	4.78094e-14
rs77532868	C	T	C	T	-0.0303871	0.0266	0.945752	0.9607	0.02	0.1825	ER+ breast cancer	0.00471124	rank-transformed vitaminD	5.59563e-11
rs7784802	A	T	A	T	-0.0130056	-0.0076	0.637315	0.6618	0.0078	0.3316	ER+ breast cancer	0.00232035	rank-transformed vitaminD	1.04118e-08
rs77924615	G	A	G	A	0.0161204	0.0123	0.802271	0.7965	0.0097	0.2041	ER+ breast cancer	0.00288481	rank-transformed vitaminD	1.14831e-08
rs7801804	T	C	T	C	-0.0137896	-0.006	0.346054	0.3343	0.008	0.4532	ER+ breast cancer	0.00214884	rank-transformed vitaminD	6.93882e-11
rs7828742	A	G	A	G	0.0228609	-0.0308	0.40166	0.3867	0.008	0.0001112	ER+ breast cancer	0.00221489	rank-transformed vitaminD	2.81796e-25
rs7928249	A	G	A	G	-0.109154	-0.0051	0.209643	0.2778	0.0083	0.5413	ER+ breast cancer	0.00269639	rank-transformed vitaminD	0
rs8018720	G	C	G	C	0.037758	-0.0162	0.176758	0.1678	0.0099	0.1029	ER+ breast cancer	0.00277465	rank-transformed vitaminD	1.78969e-42
rs899631	G	T	G	T	0.012976	-0.0008	0.610153	0.6063	0.0076	0.9158	ER+ breast cancer	0.00221156	rank-transformed vitaminD	2.21406e-09
rs9536961	A	G	A	G	0.0130494	0.0111	0.653832	0.6498	0.0081	0.1732	ER+ breast cancer	0.00235047	rank-transformed vitaminD	1.41351e-08
rs964184	G	C	G	C	-0.0396804	-0.0271	0.131169	0.1383	0.0107	0.01138	ER+ breast cancer	0.00324103	rank-transformed vitaminD	9.14046e-35
rs9687030	A	G	A	G	0.0119555	0.0194	0.562451	0.5465	0.0075	0.009394	ER+ breast cancer	0.00216738	rank-transformed vitaminD	1.73296e-08
rs9861009	T	C	T	C	-0.0158128	-0.0108	0.275055	0.2705	0.0085	0.203	ER+ breast cancer	0.00258644	rank-transformed vitaminD	4.8664e-10
rs10050247	T	C	T	C	0.0222406	-0.0057	0.869689	0.874	0.0171	0.7383	ER- breast cancer	0.00326255	rank-transformed vitaminD	4.65008e-12
rs10085881	T	C	T	C	0.0146758	0.0104	0.714716	0.7242	0.0128	0.4158	ER- breast cancer	0.00230286	rank-transformed vitaminD	9.27688e-11
rs1047891	C	A	C	A	0.014668	-0.0361	0.684126	0.6897	0.0126	0.004232	ER- breast cancer	0.00230968	rank-transformed vitaminD	1.07194e-10
rs10887718	C	T	C	T	0.0126025	0.0148	0.47171	0.4804	0.0113	0.1903	ER- breast cancer	0.00222485	rank-transformed vitaminD	7.37584e-09
rs10908465	C	T	C	T	-0.0168166	-0.0164	0.731609	0.7356	0.013	0.2074	ER- breast cancer	0.00239061	rank-transformed vitaminD	1.00032e-12
rs10985827	T	G	T	G	-0.0205058	0.0033	0.860689	0.8674	0.017	0.8476	ER- breast cancer	0.00312553	rank-transformed vitaminD	2.67701e-11
rs11127048	G	A	G	A	-0.0222863	-0.0129	0.381521	0.398	0.0118	0.2708	ER- breast cancer	0.00225488	rank-transformed vitaminD	2.45229e-23
rs11209976	C	T	C	T	0.0134103	0.0034	0.469336	0.4686	0.0116	0.7721	ER- breast cancer	0.00217453	rank-transformed vitaminD	3.48016e-10
rs113928144	C	T	C	T	-0.0482293	-0.0368	0.97352	0.9781	0.0508	0.4685	ER- breast cancer	0.0073765	rank-transformed vitaminD	3.11243e-11
rs11542462	G	A	G	A	0.0219389	-0.0427	0.865492	0.8689	0.0184	0.02042	ER- breast cancer	0.00316302	rank-transformed vitaminD	2.01592e-12
rs11723621	A	G	A	G	0.190659	0.01	0.708059	0.7184	0.0125	0.4235	ER- breast cancer	0.00239151	rank-transformed vitaminD	0
rs117576073	G	T	G	T	0.144776	-0.0239	0.987577	0.9833	0.0503	0.6343	ER- breast cancer	0.00981797	rank-transformed vitaminD	1.63171e-49
rs117913124	G	A	G	A	0.37589	0.0149	0.972182	0.9757	0.0388	0.7016	ER- breast cancer	0.00664845	rank-transformed vitaminD	0
rs118071012	G	C	G	C	-0.0565144	0.0158	0.965877	0.9718	0.0364	0.6639	ER- breast cancer	0.00594532	rank-transformed vitaminD	9.93581e-22
rs11846838	G	A	G	A	0.015471	-0.0058	0.673945	0.6743	0.0122	0.6364	ER- breast cancer	0.00233171	rank-transformed vitaminD	1.62202e-11
rs12123821	C	T	C	T	-0.0790147	-0.0125	0.952036	0.9503	0.0296	0.6736	ER- breast cancer	0.00505798	rank-transformed vitaminD	2.58664e-55
rs1229984	T	C	T	C	0.0442588	0.0413	0.0224716	0.0447	0.0291	0.1566	ER- breast cancer	0.00711398	rank-transformed vitaminD	2.46395e-10
rs12490042	T	C	T	C	-0.0174566	-0.0284	0.865449	0.8637	0.0168	0.09104	ER- breast cancer	0.00295201	rank-transformed vitaminD	1.67495e-09
rs12720922	G	A	G	A	-0.0234385	0.0271	0.816875	0.8181	0.0148	0.06816	ER- breast cancer	0.00279286	rank-transformed vitaminD	2.38375e-17
rs13000298	C	T	C	T	-0.0136673	-0.0126	0.663799	0.6742	0.0123	0.3063	ER- breast cancer	0.00223578	rank-transformed vitaminD	4.88909e-10
rs13284054	T	C	T	C	-0.0202355	0.0166	0.874876	0.8791	0.0183	0.3618	ER- breast cancer	0.00342472	rank-transformed vitaminD	1.72453e-09
rs138832087	G	A	G	A	-0.0751912	-0.0039	0.983656	0.9807	0.0479	0.9353	ER- breast cancer	0.00888007	rank-transformed vitaminD	1.25454e-17
rs141138479	T	C	T	C	-0.0834074	-0.0437	0.97621	0.9719	0.036	0.2247	ER- breast cancer	0.00781137	rank-transformed vitaminD	6.47253e-27
rs146442348	T	A	T	A	-0.0767437	-0.014	0.984584	0.9875	0.0527	0.7908	ER- breast cancer	0.00879018	rank-transformed vitaminD	1.26643e-18
rs17503142	C	G	C	G	-0.0672031	-0.0212	0.980111	0.981	0.0447	0.6352	ER- breast cancer	0.00815304	rank-transformed vitaminD	8.41805e-17
rs17765311	A	C	A	C	0.0181434	0.0177	0.655762	0.6416	0.012	0.1415	ER- breast cancer	0.00233302	rank-transformed vitaminD	3.71948e-15
rs1800588	C	T	C	T	0.0351629	-0.0037	0.78494	0.7825	0.0137	0.7849	ER- breast cancer	0.00262117	rank-transformed vitaminD	2.47088e-41
rs1972994	A	T	A	T	0.0154242	-0.0435	0.351186	0.3436	0.012	0.000285	ER- breast cancer	0.0022561	rank-transformed vitaminD	4.0529e-12
rs2012736	C	A	C	A	0.0476277	-0.0262	0.91795	0.911	0.0197	0.184	ER- breast cancer	0.00398262	rank-transformed vitaminD	2.91695e-33
rs2037511	G	A	G	A	-0.0173974	-0.019	0.834596	0.8233	0.0158	0.2312	ER- breast cancer	0.00306918	rank-transformed vitaminD	7.20603e-09
rs2074735	G	C	G	C	-0.0314746	0.0017	0.936424	0.9221	0.0214	0.935	ER- breast cancer	0.00439685	rank-transformed vitaminD	4.07993e-13
rs212100	T	C	T	C	0.0645447	0.0104	0.164272	0.1581	0.0154	0.4968	ER- breast cancer	0.00293846	rank-transformed vitaminD	3.07978e-107
rs2131925	G	T	G	T	0.0242906	-0.0103	0.357708	0.3316	0.0123	0.4022	ER- breast cancer	0.00229575	rank-transformed vitaminD	1.83142e-26
rs2229742	G	C	G	C	0.0261415	-0.0119	0.896516	0.9003	0.02	0.5516	ER- breast cancer	0.00354657	rank-transformed vitaminD	8.47243e-14
rs2245133	T	C	T	C	0.0223083	-0.0027	0.833423	0.84	0.0156	0.8641	ER- breast cancer	0.00295149	rank-transformed vitaminD	2.04157e-14
rs2361954	T	G	T	G	-0.0160131	-0.023	0.615656	0.6156	0.0123	0.0616	ER- breast cancer	0.00229761	rank-transformed vitaminD	1.5908e-12
rs2847500	G	A	G	A	0.0212272	-0.0105	0.876843	0.8697	0.0184	0.5674	ER- breast cancer	0.00326254	rank-transformed vitaminD	3.85015e-11
rs293435	C	T	C	T	0.0178295	-0.0151	0.713716	0.7061	0.0129	0.2419	ER- breast cancer	0.00235493	rank-transformed vitaminD	1.84984e-14
rs2975734	C	G	C	G	0.0126407	0.0126	0.560373	0.5732	0.0122	0.304	ER- breast cancer	0.00211697	rank-transformed vitaminD	1.17809e-09
rs325412	T	C	T	C	0.014063	-0.0207	0.710624	0.7201	0.013	0.1121	ER- breast cancer	0.00245886	rank-transformed vitaminD	5.34765e-09
rs35675346	G	A	G	A	0.0164735	0.022	0.759931	0.7535	0.0135	0.1032	ER- breast cancer	0.00253408	rank-transformed vitaminD	3.99519e-11
rs3750296	G	C	G	C	0.0207916	0.0055	0.658439	0.655	0.0119	0.6458	ER- breast cancer	0.00225368	rank-transformed vitaminD	1.4096e-20
rs3814995	C	T	C	T	0.0123345	-0.0146	0.687958	0.6913	0.0159	0.3579	ER- breast cancer	0.00225564	rank-transformed vitaminD	2.27195e-08
rs3849374	G	C	G	C	0.0159049	-0.0151	0.820703	0.8055	0.0148	0.3097	ER- breast cancer	0.00286762	rank-transformed vitaminD	1.45825e-08
rs401987	C	G	C	G	0.0121569	0.0084	0.619843	0.6234	0.0123	0.4918	ER- breast cancer	0.00220858	rank-transformed vitaminD	1.85218e-08
rs4121823	T	A	T	A	0.019014	0.0009	0.158175	0.1562	0.0161	0.9553	ER- breast cancer	0.00295143	rank-transformed vitaminD	5.88379e-11
rs41302867	G	A	G	A	-0.0172447	-0.05	0.876498	0.8826	0.0186	0.007385	ER- breast cancer	0.00307239	rank-transformed vitaminD	9.95413e-09
rs4390955	C	A	C	A	0.0138891	-0.0106	0.269413	0.2811	0.0126	0.4011	ER- breast cancer	0.00247813	rank-transformed vitaminD	1.04326e-08
rs4660885	G	A	G	A	-0.0114166	0.0127	0.564742	0.5593	0.0114	0.2663	ER- breast cancer	0.00204737	rank-transformed vitaminD	1.22896e-08
rs58542926	C	T	C	T	-0.0395175	-0.0269	0.924192	0.9233	0.0214	0.2083	ER- breast cancer	0.00404038	rank-transformed vitaminD	6.81732e-23
rs6127099	A	T	A	T	0.0368596	-0.0069	0.721823	0.7171	0.013	0.5946	ER- breast cancer	0.00254654	rank-transformed vitaminD	8.79461e-48
rs61891388	T	G	T	G	-0.0141049	0.0356	0.543175	0.5575	0.012	0.00292	ER- breast cancer	0.00211888	rank-transformed vitaminD	1.39954e-11
rs6438900	C	G	C	G	-0.0139618	-0.0015	0.739943	0.7261	0.0131	0.9093	ER- breast cancer	0.00233482	rank-transformed vitaminD	1.11693e-09
rs6672758	C	T	C	T	-0.0167609	0.0016	0.201427	0.2268	0.0148	0.9118	ER- breast cancer	0.00272572	rank-transformed vitaminD	3.89461e-10
rs6698680	A	G	A	G	0.0156089	0.02	0.535107	0.5419	0.0117	0.08821	ER- breast cancer	0.00217208	rank-transformed vitaminD	3.33211e-13
rs6963	T	A	T	A	0.0151063	-0.0259	0.713827	0.7303	0.0127	0.04144	ER- breast cancer	0.00239705	rank-transformed vitaminD	1.46879e-10
rs6985620	T	C	T	C	-0.0130272	0.007	0.332536	0.343	0.0119	0.5577	ER- breast cancer	0.0023237	rank-transformed vitaminD	1.0339e-08
rs7194344	T	G	T	G	-0.0156761	-0.003	0.784791	0.7694	0.0146	0.8374	ER- breast cancer	0.00286592	rank-transformed vitaminD	2.25232e-08
rs73015021	A	G	A	G	-0.0266806	-0.0147	0.879036	0.8828	0.0183	0.4227	ER- breast cancer	0.00329981	rank-transformed vitaminD	3.09559e-16
rs73080940	T	C	T	C	0.0209604	-0.0293	0.891174	0.8838	0.018	0.1041	ER- breast cancer	0.00359149	rank-transformed vitaminD	2.67137e-09
rs74723871	G	A	G	A	-0.0637721	0.0226	0.980159	0.9696	0.0401	0.5729	ER- breast cancer	0.0084453	rank-transformed vitaminD	2.15643e-14
rs7528419	A	G	A	G	-0.0189151	0.0065	0.775013	0.7802	0.0137	0.6376	ER- breast cancer	0.00256404	rank-transformed vitaminD	8.09061e-14
rs75360998	G	A	G	A	-0.0585999	0.0072	0.980424	0.9833	0.0569	0.9	ER- breast cancer	0.00786912	rank-transformed vitaminD	4.78094e-14
rs77532868	C	T	C	T	-0.0303871	0.0252	0.945752	0.96	0.0309	0.4145	ER- breast cancer	0.00471124	rank-transformed vitaminD	5.59563e-11
rs7784802	A	T	A	T	-0.0130056	-0.0017	0.637315	0.6619	0.0119	0.8853	ER- breast cancer	0.00232035	rank-transformed vitaminD	1.04118e-08
rs77924615	G	A	G	A	0.0161204	0.0214	0.802271	0.7964	0.0148	0.1468	ER- breast cancer	0.00288481	rank-transformed vitaminD	1.14831e-08
rs7801804	T	C	T	C	-0.0137896	0.001	0.346054	0.333	0.0122	0.937	ER- breast cancer	0.00214884	rank-transformed vitaminD	6.93882e-11
rs7828742	A	G	A	G	0.0228609	0.0376	0.40166	0.3881	0.012	0.001773	ER- breast cancer	0.00221489	rank-transformed vitaminD	2.81796e-25
rs7928249	A	G	A	G	-0.109154	0.0243	0.209643	0.2748	0.0128	0.05711	ER- breast cancer	0.00269639	rank-transformed vitaminD	0
rs8018720	G	C	G	C	0.037758	-0.0222	0.176758	0.1682	0.0152	0.144	ER- breast cancer	0.00277465	rank-transformed vitaminD	1.78969e-42
rs899631	G	T	G	T	0.012976	-0.0031	0.610153	0.6055	0.0117	0.7881	ER- breast cancer	0.00221156	rank-transformed vitaminD	2.21406e-09
rs9536961	A	G	A	G	0.0130494	0.0317	0.653832	0.6513	0.0124	0.01086	ER- breast cancer	0.00235047	rank-transformed vitaminD	1.41351e-08
rs964184	G	C	G	C	-0.0396804	-0.0119	0.131169	0.1384	0.0163	0.466	ER- breast cancer	0.00324103	rank-transformed vitaminD	9.14046e-35
rs9687030	A	G	A	G	0.0119555	0.0073	0.562451	0.5479	0.0114	0.5248	ER- breast cancer	0.00216738	rank-transformed vitaminD	1.73296e-08
rs9861009	T	C	T	C	-0.0158128	-0.005	0.275055	0.27	0.0128	0.6971	ER- breast cancer	0.00258644	rank-transformed vitaminD	4.8664e-10
rs10050247	T	C	T	C	0.0222406	0.006142	0.869689	0.875	0.02015	0.7605	All EOC	0.00326255	rank-transformed vitaminD	4.65008e-12
rs10085881	T	C	T	C	0.0146758	0.02192	0.714716	0.7282	0.01489	0.1409	All EOC	0.00230286	rank-transformed vitaminD	9.27688e-11
rs1047891	C	A	C	A	0.014668	-0.01205	0.684126	0.6824	0.01446	0.4048	All EOC	0.00230968	rank-transformed vitaminD	1.07194e-10
rs10887718	C	T	C	T	0.0126025	-0.01383	0.47171	0.4927	0.01329	0.2982	All EOC	0.00222485	rank-transformed vitaminD	7.37584e-09
rs10908465	C	T	C	T	-0.0168166	0.01824	0.731609	0.7385	0.01497	0.223	All EOC	0.00239061	rank-transformed vitaminD	1.00032e-12
rs11060406	C	T	C	T	0.0321685	-0.032	0.962553	0.96872	0.04145	0.4401	All EOC	0.00546203	rank-transformed vitaminD	1.9371e-09
rs11127048	G	A	G	A	-0.0222863	-0.005376	0.381521	0.3854	0.01369	0.6946	All EOC	0.00225488	rank-transformed vitaminD	2.45229e-23
rs11209976	C	T	C	T	0.0134103	-0.005607	0.469336	0.4863	0.01363	0.6807	All EOC	0.00217453	rank-transformed vitaminD	3.48016e-10
rs113928144	C	T	C	T	-0.0482293	-0.01366	0.97352	0.97572	0.05812	0.8143	All EOC	0.0073765	rank-transformed vitaminD	3.11243e-11
rs11542462	G	A	G	A	0.0219389	-0.006939	0.865492	0.8707	0.02014	0.7304	All EOC	0.00316302	rank-transformed vitaminD	2.01592e-12
rs11723621	A	G	A	G	0.190659	-0.01411	0.708059	0.7032	0.01452	0.3312	All EOC	0.00239151	rank-transformed vitaminD	0
rs117576073	G	T	G	T	0.144776	-0.01154	0.987577	0.98069	0.05856	0.8438	All EOC	0.00981797	rank-transformed vitaminD	1.63171e-49
rs117913124	G	A	G	A	0.37589	0.007001	0.972182	0.97656	0.04273	0.8698	All EOC	0.00664845	rank-transformed vitaminD	0
rs118071012	G	C	G	C	-0.0565144	-0.008458	0.965877	0.97323	0.04169	0.8392	All EOC	0.00594532	rank-transformed vitaminD	9.93581e-22
rs11846838	G	A	G	A	0.015471	-0.00479	0.673945	0.6673	0.01427	0.7372	All EOC	0.00233171	rank-transformed vitaminD	1.62202e-11
rs12123821	C	T	C	T	-0.0790147	0.03199	0.952036	0.95491	0.03589	0.3728	All EOC	0.00505798	rank-transformed vitaminD	2.58664e-55
rs1229984	T	C	T	C	0.0442588	0.0635	0.0224716	0.0378	0.03489	0.06874	All EOC	0.00711398	rank-transformed vitaminD	2.46395e-10
rs12490042	T	C	T	C	-0.0174566	-0.01534	0.865449	0.8496	0.01929	0.4265	All EOC	0.00295201	rank-transformed vitaminD	1.67495e-09
rs12720922	G	A	G	A	-0.0234385	0.03329	0.816875	0.8218	0.01742	0.05602	All EOC	0.00279286	rank-transformed vitaminD	2.38375e-17
rs13000298	C	T	C	T	-0.0136673	0.009627	0.663799	0.686	0.01438	0.5031	All EOC	0.00223578	rank-transformed vitaminD	4.88909e-10
rs13284054	T	C	T	C	-0.0202355	0.007744	0.874876	0.8783	0.02135	0.7168	All EOC	0.00342472	rank-transformed vitaminD	1.72453e-09
rs138832087	G	A	G	A	-0.0751912	0.05006	0.983656	0.98223	0.05598	0.3712	All EOC	0.00888007	rank-transformed vitaminD	1.25454e-17
rs141138479	T	C	T	C	-0.0834074	-0.02063	0.97621	0.97256	0.04053	0.6107	All EOC	0.00781137	rank-transformed vitaminD	6.47253e-27
rs146442348	T	A	T	A	-0.0767437	0.01736	0.984584	0.98627	0.0587	0.7674	All EOC	0.00879018	rank-transformed vitaminD	1.26643e-18
rs17503142	C	G	C	G	-0.0672031	-0.03788	0.980111	0.98414	0.05138	0.461	All EOC	0.00815304	rank-transformed vitaminD	8.41805e-17
rs17765311	A	C	A	C	0.0181434	-0.0121	0.655762	0.6432	0.01396	0.3861	All EOC	0.00233302	rank-transformed vitaminD	3.71948e-15
rs1800588	C	T	C	T	0.0351629	-0.003433	0.78494	0.791	0.01617	0.8319	All EOC	0.00262117	rank-transformed vitaminD	2.47088e-41
rs1972994	A	T	A	T	0.0154242	0.01244	0.351186	0.3424	0.0139	0.3709	All EOC	0.0022561	rank-transformed vitaminD	4.0529e-12
rs2012736	C	A	C	A	0.0476277	-0.02218	0.91795	0.8997	0.02291	0.333	All EOC	0.00398262	rank-transformed vitaminD	2.91695e-33
rs2037511	G	A	G	A	-0.0173974	0.02784	0.834596	0.8289	0.01786	0.1191	All EOC	0.00306918	rank-transformed vitaminD	7.20603e-09
rs2074735	G	C	G	C	-0.0314746	0.03473	0.936424	0.91467	0.02522	0.1686	All EOC	0.00439685	rank-transformed vitaminD	4.07993e-13
rs212100	T	C	T	C	0.0645447	-0.02256	0.164272	0.1709	0.01794	0.2085	All EOC	0.00293846	rank-transformed vitaminD	3.07978e-107
rs2131925	G	T	G	T	0.0242906	-0.0268	0.357708	0.3409	0.01398	0.05533	All EOC	0.00229575	rank-transformed vitaminD	1.83142e-26
rs2229742	G	C	G	C	0.0261415	-0.03198	0.896516	0.8964	0.02233	0.1522	All EOC	0.00354657	rank-transformed vitaminD	8.47243e-14
rs2245133	T	C	T	C	0.0223083	0.01049	0.833423	0.8425	0.01817	0.5638	All EOC	0.00295149	rank-transformed vitaminD	2.04157e-14
rs2270318	G	A	G	A	-0.0402899	-0.009123	0.5836	0.5912	0.01336	0.4947	All EOC	0.00220123	rank-transformed vitaminD	3.89014e-75
rs2361954	T	G	T	G	-0.0160131	-0.01216	0.615656	0.6174	0.01396	0.3837	All EOC	0.00229761	rank-transformed vitaminD	1.5908e-12
rs2847500	G	A	G	A	0.0212272	-0.009455	0.876843	0.8708	0.02132	0.6574	All EOC	0.00326254	rank-transformed vitaminD	3.85015e-11
rs293435	C	T	C	T	0.0178295	-0.009415	0.713716	0.7053	0.0147	0.5219	All EOC	0.00235493	rank-transformed vitaminD	1.84984e-14
rs2975734	C	G	C	G	0.0126407	-0.001862	0.560373	0.5806	0.01436	0.8969	All EOC	0.00211697	rank-transformed vitaminD	1.17809e-09
rs325412	T	C	T	C	0.014063	0.003965	0.710624	0.7149	0.01491	0.7902	All EOC	0.00245886	rank-transformed vitaminD	5.34765e-09
rs35675346	G	A	G	A	0.0164735	-0.008137	0.759931	0.7302	0.01551	0.5999	All EOC	0.00253408	rank-transformed vitaminD	3.99519e-11
rs3750296	G	C	G	C	0.0207916	-0.02862	0.658439	0.6614	0.01392	0.03981	All EOC	0.00225368	rank-transformed vitaminD	1.4096e-20
rs3814995	C	T	C	T	0.0123345	0.005196	0.687958	0.6913	0.01787	0.7713	All EOC	0.00225564	rank-transformed vitaminD	2.27195e-08
rs3849374	G	C	G	C	0.0159049	0.002454	0.820703	0.7982	0.01712	0.886	All EOC	0.00286762	rank-transformed vitaminD	1.45825e-08
rs401987	C	G	C	G	0.0121569	-0.01358	0.619843	0.6299	0.014	0.3321	All EOC	0.00220858	rank-transformed vitaminD	1.85218e-08
rs4121823	T	A	T	A	0.019014	-0.01782	0.158175	0.1656	0.01897	0.3474	All EOC	0.00295143	rank-transformed vitaminD	5.88379e-11
rs41302867	G	A	G	A	-0.0172447	0.02481	0.876498	0.8799	0.02134	0.245	All EOC	0.00307239	rank-transformed vitaminD	9.95413e-09
rs4149056	T	C	T	C	0.0193069	-0.04526	0.848931	0.8439	0.01783	0.01113	All EOC	0.00306816	rank-transformed vitaminD	1.56032e-10
rs4390955	C	A	C	A	0.0138891	-0.02858	0.269413	0.2866	0.01482	0.05381	All EOC	0.00247813	rank-transformed vitaminD	1.04326e-08
rs4660885	G	A	G	A	-0.0114166	0.006812	0.564742	0.553	0.0133	0.6086	All EOC	0.00204737	rank-transformed vitaminD	1.22896e-08
rs58542926	C	T	C	T	-0.0395175	-0.02425	0.924192	0.92325	0.02516	0.3351	All EOC	0.00404038	rank-transformed vitaminD	6.81732e-23
rs6127099	A	T	A	T	0.0368596	-0.01507	0.721823	0.7176	0.01493	0.3128	All EOC	0.00254654	rank-transformed vitaminD	8.79461e-48
rs61891388	T	G	T	G	-0.0141049	-0.001156	0.543175	0.5691	0.01355	0.932	All EOC	0.00211888	rank-transformed vitaminD	1.39954e-11
rs6438900	C	G	C	G	-0.0139618	-0.01767	0.739943	0.7279	0.01525	0.2466	All EOC	0.00233482	rank-transformed vitaminD	1.11693e-09
rs6672758	C	T	C	T	-0.0167609	-0.002589	0.201427	0.2108	0.01685	0.8779	All EOC	0.00272572	rank-transformed vitaminD	3.89461e-10
rs6698680	A	G	A	G	0.0156089	0.004102	0.535107	0.5231	0.01393	0.7684	All EOC	0.00217208	rank-transformed vitaminD	3.33211e-13
rs6963	T	A	T	A	0.0151063	0.04288	0.713827	0.7248	0.01503	0.004317	All EOC	0.00239705	rank-transformed vitaminD	1.46879e-10
rs6985620	T	C	T	C	-0.0130272	0.006759	0.332536	0.3373	0.01388	0.6263	All EOC	0.0023237	rank-transformed vitaminD	1.0339e-08
rs7194344	T	G	T	G	-0.0156761	-0.001452	0.784791	0.7599	0.01708	0.9323	All EOC	0.00286592	rank-transformed vitaminD	2.25232e-08
rs73015021	A	G	A	G	-0.0266806	0.006534	0.879036	0.8879	0.02077	0.7531	All EOC	0.00329981	rank-transformed vitaminD	3.09559e-16
rs73080940	T	C	T	C	0.0209604	0.01284	0.891174	0.8892	0.02155	0.5514	All EOC	0.00359149	rank-transformed vitaminD	2.67137e-09
rs74723871	G	A	G	A	-0.0637721	0.00132	0.980159	0.96845	0.04558	0.9769	All EOC	0.0084453	rank-transformed vitaminD	2.15643e-14
rs7528419	A	G	A	G	-0.0189151	0.004233	0.775013	0.7844	0.0159	0.79	All EOC	0.00256404	rank-transformed vitaminD	8.09061e-14
rs75360998	G	A	G	A	-0.0585999	-0.0622	0.980424	0.98311	0.05538	0.2614	All EOC	0.00786912	rank-transformed vitaminD	4.78094e-14
rs77532868	C	T	C	T	-0.0303871	0.01177	0.945752	0.95875	0.03416	0.7305	All EOC	0.00471124	rank-transformed vitaminD	5.59563e-11
rs7784802	A	T	A	T	-0.0130056	-0.0155	0.637315	0.6493	0.01392	0.2656	All EOC	0.00232035	rank-transformed vitaminD	1.04118e-08
rs77924615	G	A	G	A	0.0161204	-0.009072	0.802271	0.7899	0.01718	0.5974	All EOC	0.00288481	rank-transformed vitaminD	1.14831e-08
rs7801804	T	C	T	C	-0.0137896	0.01439	0.346054	0.327	0.01409	0.3071	All EOC	0.00214884	rank-transformed vitaminD	6.93882e-11
rs7828742	A	G	A	G	0.0228609	-0.0006267	0.40166	0.3987	0.01384	0.9639	All EOC	0.00221489	rank-transformed vitaminD	2.81796e-25
rs7928249	A	G	A	G	-0.109154	0.01944	0.209643	0.2496	0.01519	0.2007	All EOC	0.00269639	rank-transformed vitaminD	0
rs8018720	G	C	G	C	0.037758	0.0004501	0.176758	0.1706	0.01758	0.9796	All EOC	0.00277465	rank-transformed vitaminD	1.78969e-42
rs899631	G	T	G	T	0.012976	-0.01773	0.610153	0.6032	0.01353	0.1901	All EOC	0.00221156	rank-transformed vitaminD	2.21406e-09
rs9536961	A	G	A	G	0.0130494	0.0007244	0.653832	0.6479	0.01432	0.9596	All EOC	0.00235047	rank-transformed vitaminD	1.41351e-08
rs964184	G	C	G	C	-0.0396804	-0.007782	0.131169	0.1265	0.01912	0.6839	All EOC	0.00324103	rank-transformed vitaminD	9.14046e-35
rs9687030	A	G	A	G	0.0119555	-0.02224	0.562451	0.5476	0.01333	0.09521	All EOC	0.00216738	rank-transformed vitaminD	1.73296e-08
rs9861009	T	C	T	C	-0.0158128	-0.004551	0.275055	0.2703	0.01514	0.7637	All EOC	0.00258644	rank-transformed vitaminD	4.8664e-10
rs10050247	T	C	T	C	0.0222406	-0.02474	0.869689	0.875	0.06055	0.6828	ClearCell EOC	0.00326255	rank-transformed vitaminD	4.65008e-12
rs10085881	T	C	T	C	0.0146758	0.003684	0.714716	0.7282	0.04492	0.9346	ClearCell EOC	0.00230286	rank-transformed vitaminD	9.27688e-11
rs1047891	C	A	C	A	0.014668	-0.0499	0.684126	0.6824	0.04327	0.2488	ClearCell EOC	0.00230968	rank-transformed vitaminD	1.07194e-10
rs10887718	C	T	C	T	0.0126025	-0.03291	0.47171	0.4927	0.04025	0.4135	ClearCell EOC	0.00222485	rank-transformed vitaminD	7.37584e-09
rs10908465	C	T	C	T	-0.0168166	-0.001884	0.731609	0.7385	0.04539	0.9669	ClearCell EOC	0.00239061	rank-transformed vitaminD	1.00032e-12
rs11060406	C	T	C	T	0.0321685	0.01482	0.962553	0.96872	0.1244	0.9052	ClearCell EOC	0.00546203	rank-transformed vitaminD	1.9371e-09
rs11127048	G	A	G	A	-0.0222863	0.02059	0.381521	0.3854	0.04127	0.6178	ClearCell EOC	0.00225488	rank-transformed vitaminD	2.45229e-23
rs11209976	C	T	C	T	0.0134103	-0.000892	0.469336	0.4863	0.04141	0.9828	ClearCell EOC	0.00217453	rank-transformed vitaminD	3.48016e-10
rs113928144	C	T	C	T	-0.0482293	0.04676	0.97352	0.97572	0.1745	0.7887	ClearCell EOC	0.0073765	rank-transformed vitaminD	3.11243e-11
rs11542462	G	A	G	A	0.0219389	0.02641	0.865492	0.8707	0.06103	0.6652	ClearCell EOC	0.00316302	rank-transformed vitaminD	2.01592e-12
rs11723621	A	G	A	G	0.190659	-0.05054	0.708059	0.7032	0.04384	0.249	ClearCell EOC	0.00239151	rank-transformed vitaminD	0
rs117576073	G	T	G	T	0.144776	0.2271	0.987577	0.98069	0.1923	0.2375	ClearCell EOC	0.00981797	rank-transformed vitaminD	1.63171e-49
rs117913124	G	A	G	A	0.37589	-0.09673	0.972182	0.97656	0.1246	0.4377	ClearCell EOC	0.00664845	rank-transformed vitaminD	0
rs118071012	G	C	G	C	-0.0565144	-0.1513	0.965877	0.97323	0.12	0.2076	ClearCell EOC	0.00594532	rank-transformed vitaminD	9.93581e-22
rs11846838	G	A	G	A	0.015471	-0.01825	0.673945	0.6673	0.04323	0.6729	ClearCell EOC	0.00233171	rank-transformed vitaminD	1.62202e-11
rs12123821	C	T	C	T	-0.0790147	-0.1097	0.952036	0.95491	0.1047	0.295	ClearCell EOC	0.00505798	rank-transformed vitaminD	2.58664e-55
rs1229984	T	C	T	C	0.0442588	0.08838	0.0224716	0.0378	0.1106	0.4243	ClearCell EOC	0.00711398	rank-transformed vitaminD	2.46395e-10
rs12490042	T	C	T	C	-0.0174566	-0.01222	0.865449	0.8496	0.05811	0.8335	ClearCell EOC	0.00295201	rank-transformed vitaminD	1.67495e-09
rs12720922	G	A	G	A	-0.0234385	-0.05266	0.816875	0.8218	0.05196	0.3108	ClearCell EOC	0.00279286	rank-transformed vitaminD	2.38375e-17
rs13000298	C	T	C	T	-0.0136673	-0.03849	0.663799	0.686	0.04329	0.3739	ClearCell EOC	0.00223578	rank-transformed vitaminD	4.88909e-10
rs13284054	T	C	T	C	-0.0202355	0.006399	0.874876	0.8783	0.06441	0.9209	ClearCell EOC	0.00342472	rank-transformed vitaminD	1.72453e-09
rs138832087	G	A	G	A	-0.0751912	-0.2757	0.983656	0.98223	0.1595	0.084	ClearCell EOC	0.00888007	rank-transformed vitaminD	1.25454e-17
rs141138479	T	C	T	C	-0.0834074	0.1032	0.97621	0.97256	0.1268	0.416	ClearCell EOC	0.00781137	rank-transformed vitaminD	6.47253e-27
rs146442348	T	A	T	A	-0.0767437	0.1825	0.984584	0.98627	0.1878	0.3311	ClearCell EOC	0.00879018	rank-transformed vitaminD	1.26643e-18
rs17503142	C	G	C	G	-0.0672031	0.1096	0.980111	0.98414	0.1631	0.5016	ClearCell EOC	0.00815304	rank-transformed vitaminD	8.41805e-17
rs17765311	A	C	A	C	0.0181434	-0.06455	0.655762	0.6432	0.04243	0.1282	ClearCell EOC	0.00233302	rank-transformed vitaminD	3.71948e-15
rs1800588	C	T	C	T	0.0351629	0.08808	0.78494	0.791	0.0498	0.07691	ClearCell EOC	0.00262117	rank-transformed vitaminD	2.47088e-41
rs1972994	A	T	A	T	0.0154242	0.01044	0.351186	0.3424	0.04204	0.8039	ClearCell EOC	0.0022561	rank-transformed vitaminD	4.0529e-12
rs2012736	C	A	C	A	0.0476277	-0.104	0.91795	0.8997	0.06839	0.1282	ClearCell EOC	0.00398262	rank-transformed vitaminD	2.91695e-33
rs2037511	G	A	G	A	-0.0173974	0.0602	0.834596	0.8289	0.05435	0.268	ClearCell EOC	0.00306918	rank-transformed vitaminD	7.20603e-09
rs2074735	G	C	G	C	-0.0314746	0.1069	0.936424	0.91467	0.07859	0.1736	ClearCell EOC	0.00439685	rank-transformed vitaminD	4.07993e-13
rs212100	T	C	T	C	0.0645447	-0.03129	0.164272	0.1709	0.05429	0.5644	ClearCell EOC	0.00293846	rank-transformed vitaminD	3.07978e-107
rs2131925	G	T	G	T	0.0242906	-0.08867	0.357708	0.3409	0.04263	0.03755	ClearCell EOC	0.00229575	rank-transformed vitaminD	1.83142e-26
rs2229742	G	C	G	C	0.0261415	-0.007272	0.896516	0.8964	0.06724	0.9139	ClearCell EOC	0.00354657	rank-transformed vitaminD	8.47243e-14
rs2245133	T	C	T	C	0.0223083	0.1083	0.833423	0.8425	0.05639	0.05485	ClearCell EOC	0.00295149	rank-transformed vitaminD	2.04157e-14
rs2270318	G	A	G	A	-0.0402899	-0.01109	0.5836	0.5912	0.04047	0.784	ClearCell EOC	0.00220123	rank-transformed vitaminD	3.89014e-75
rs2361954	T	G	T	G	-0.0160131	0.003517	0.615656	0.6174	0.04205	0.9333	ClearCell EOC	0.00229761	rank-transformed vitaminD	1.5908e-12
rs2847500	G	A	G	A	0.0212272	-0.03495	0.876843	0.8708	0.06409	0.5856	ClearCell EOC	0.00326254	rank-transformed vitaminD	3.85015e-11
rs293435	C	T	C	T	0.0178295	0.01717	0.713716	0.7053	0.04447	0.6994	ClearCell EOC	0.00235493	rank-transformed vitaminD	1.84984e-14
rs2975734	C	G	C	G	0.0126407	0.01473	0.560373	0.5806	0.04359	0.7355	ClearCell EOC	0.00211697	rank-transformed vitaminD	1.17809e-09
rs325412	T	C	T	C	0.014063	0.07296	0.710624	0.7149	0.04536	0.1078	ClearCell EOC	0.00245886	rank-transformed vitaminD	5.34765e-09
rs35675346	G	A	G	A	0.0164735	0.002404	0.759931	0.7302	0.04691	0.9591	ClearCell EOC	0.00253408	rank-transformed vitaminD	3.99519e-11
rs3750296	G	C	G	C	0.0207916	-0.1133	0.658439	0.6614	0.04187	0.006825	ClearCell EOC	0.00225368	rank-transformed vitaminD	1.4096e-20
rs3814995	C	T	C	T	0.0123345	-0.1277	0.687958	0.6913	0.05297	0.01592	ClearCell EOC	0.00225564	rank-transformed vitaminD	2.27195e-08
rs3849374	G	C	G	C	0.0159049	-0.07478	0.820703	0.7982	0.05103	0.1428	ClearCell EOC	0.00286762	rank-transformed vitaminD	1.45825e-08
rs401987	C	G	C	G	0.0121569	-0.1004	0.619843	0.6299	0.04192	0.01664	ClearCell EOC	0.00220858	rank-transformed vitaminD	1.85218e-08
rs4121823	T	A	T	A	0.019014	0.09302	0.158175	0.1656	0.05591	0.09616	ClearCell EOC	0.00295143	rank-transformed vitaminD	5.88379e-11
rs41302867	G	A	G	A	-0.0172447	0.08301	0.876498	0.8799	0.06511	0.2023	ClearCell EOC	0.00307239	rank-transformed vitaminD	9.95413e-09
rs4149056	T	C	T	C	0.0193069	0.01431	0.848931	0.8439	0.05481	0.794	ClearCell EOC	0.00306816	rank-transformed vitaminD	1.56032e-10
rs4390955	C	A	C	A	0.0138891	-0.03686	0.269413	0.2866	0.04521	0.4149	ClearCell EOC	0.00247813	rank-transformed vitaminD	1.04326e-08
rs4660885	G	A	G	A	-0.0114166	-0.02539	0.564742	0.553	0.04029	0.5286	ClearCell EOC	0.00204737	rank-transformed vitaminD	1.22896e-08
rs58542926	C	T	C	T	-0.0395175	-0.07357	0.924192	0.92325	0.07535	0.3289	ClearCell EOC	0.00404038	rank-transformed vitaminD	6.81732e-23
rs6127099	A	T	A	T	0.0368596	-0.04432	0.721823	0.7176	0.04494	0.324	ClearCell EOC	0.00254654	rank-transformed vitaminD	8.79461e-48
rs61891388	T	G	T	G	-0.0141049	0.04181	0.543175	0.5691	0.04075	0.3048	ClearCell EOC	0.00211888	rank-transformed vitaminD	1.39954e-11
rs6438900	C	G	C	G	-0.0139618	-0.1279	0.739943	0.7279	0.04539	0.004844	ClearCell EOC	0.00233482	rank-transformed vitaminD	1.11693e-09
rs6672758	C	T	C	T	-0.0167609	-0.07776	0.201427	0.2108	0.05131	0.1296	ClearCell EOC	0.00272572	rank-transformed vitaminD	3.89461e-10
rs6698680	A	G	A	G	0.0156089	-0.01056	0.535107	0.5231	0.04236	0.803	ClearCell EOC	0.00217208	rank-transformed vitaminD	3.33211e-13
rs6963	T	A	T	A	0.0151063	0.08256	0.713827	0.7248	0.04595	0.07081	ClearCell EOC	0.00239705	rank-transformed vitaminD	1.46879e-10
rs6985620	T	C	T	C	-0.0130272	-0.0255	0.332536	0.3373	0.04234	0.547	ClearCell EOC	0.0023237	rank-transformed vitaminD	1.0339e-08
rs7194344	T	G	T	G	-0.0156761	-0.008572	0.784791	0.7599	0.05166	0.8682	ClearCell EOC	0.00286592	rank-transformed vitaminD	2.25232e-08
rs73015021	A	G	A	G	-0.0266806	0.003813	0.879036	0.8879	0.06286	0.9516	ClearCell EOC	0.00329981	rank-transformed vitaminD	3.09559e-16
rs73080940	T	C	T	C	0.0209604	0.06514	0.891174	0.8892	0.06596	0.3233	ClearCell EOC	0.00359149	rank-transformed vitaminD	2.67137e-09
rs74723871	G	A	G	A	-0.0637721	0.02287	0.980159	0.96845	0.1388	0.8691	ClearCell EOC	0.0084453	rank-transformed vitaminD	2.15643e-14
rs7528419	A	G	A	G	-0.0189151	0.06024	0.775013	0.7844	0.04876	0.2166	ClearCell EOC	0.00256404	rank-transformed vitaminD	8.09061e-14
rs75360998	G	A	G	A	-0.0585999	-0.06214	0.980424	0.98311	0.1627	0.7026	ClearCell EOC	0.00786912	rank-transformed vitaminD	4.78094e-14
rs77532868	C	T	C	T	-0.0303871	-0.0514	0.945752	0.95875	0.1003	0.6083	ClearCell EOC	0.00471124	rank-transformed vitaminD	5.59563e-11
rs7784802	A	T	A	T	-0.0130056	-0.04931	0.637315	0.6493	0.04176	0.2377	ClearCell EOC	0.00232035	rank-transformed vitaminD	1.04118e-08
rs77924615	G	A	G	A	0.0161204	0.004579	0.802271	0.7899	0.05231	0.9302	ClearCell EOC	0.00288481	rank-transformed vitaminD	1.14831e-08
rs7801804	T	C	T	C	-0.0137896	-0.04081	0.346054	0.327	0.04269	0.3391	ClearCell EOC	0.00214884	rank-transformed vitaminD	6.93882e-11
rs7828742	A	G	A	G	0.0228609	-0.003599	0.40166	0.3987	0.04172	0.9313	ClearCell EOC	0.00221489	rank-transformed vitaminD	2.81796e-25
rs7928249	A	G	A	G	-0.109154	-0.02253	0.209643	0.2496	0.04659	0.6287	ClearCell EOC	0.00269639	rank-transformed vitaminD	0
rs8018720	G	C	G	C	0.037758	-0.0249	0.176758	0.1706	0.05339	0.6409	ClearCell EOC	0.00277465	rank-transformed vitaminD	1.78969e-42
rs899631	G	T	G	T	0.012976	0.03445	0.610153	0.6032	0.04114	0.4024	ClearCell EOC	0.00221156	rank-transformed vitaminD	2.21406e-09
rs9536961	A	G	A	G	0.0130494	0.003973	0.653832	0.6479	0.04335	0.927	ClearCell EOC	0.00235047	rank-transformed vitaminD	1.41351e-08
rs964184	G	C	G	C	-0.0396804	-0.03252	0.131169	0.1265	0.05881	0.5803	ClearCell EOC	0.00324103	rank-transformed vitaminD	9.14046e-35
rs9687030	A	G	A	G	0.0119555	-0.03212	0.562451	0.5476	0.04019	0.4242	ClearCell EOC	0.00216738	rank-transformed vitaminD	1.73296e-08
rs9861009	T	C	T	C	-0.0158128	0.05965	0.275055	0.2703	0.04544	0.1893	ClearCell EOC	0.00258644	rank-transformed vitaminD	4.8664e-10
rs10050247	T	C	T	C	0.0222406	-0.03197	0.869689	0.875	0.04324	0.4596	endometrioid EOC	0.00326255	rank-transformed vitaminD	4.65008e-12
rs10085881	T	C	T	C	0.0146758	-0.006273	0.714716	0.7282	0.03215	0.8453	endometrioid EOC	0.00230286	rank-transformed vitaminD	9.27688e-11
rs1047891	C	A	C	A	0.014668	-0.006834	0.684126	0.6824	0.0312	0.8266	endometrioid EOC	0.00230968	rank-transformed vitaminD	1.07194e-10
rs10887718	C	T	C	T	0.0126025	-0.02322	0.47171	0.4927	0.02883	0.4207	endometrioid EOC	0.00222485	rank-transformed vitaminD	7.37584e-09
rs10908465	C	T	C	T	-0.0168166	0.07313	0.731609	0.7385	0.0328	0.02576	endometrioid EOC	0.00239061	rank-transformed vitaminD	1.00032e-12
rs11060406	C	T	C	T	0.0321685	0.009306	0.962553	0.96872	0.09007	0.9177	endometrioid EOC	0.00546203	rank-transformed vitaminD	1.9371e-09
rs11127048	G	A	G	A	-0.0222863	-0.01403	0.381521	0.3854	0.02964	0.636	endometrioid EOC	0.00225488	rank-transformed vitaminD	2.45229e-23
rs11209976	C	T	C	T	0.0134103	-0.05484	0.469336	0.4863	0.02948	0.06284	endometrioid EOC	0.00217453	rank-transformed vitaminD	3.48016e-10
rs113928144	C	T	C	T	-0.0482293	-0.1119	0.97352	0.97572	0.1226	0.3614	endometrioid EOC	0.0073765	rank-transformed vitaminD	3.11243e-11
rs11542462	G	A	G	A	0.0219389	0.02231	0.865492	0.8707	0.04384	0.6107	endometrioid EOC	0.00316302	rank-transformed vitaminD	2.01592e-12
rs11723621	A	G	A	G	0.190659	0.006072	0.708059	0.7032	0.03165	0.8478	endometrioid EOC	0.00239151	rank-transformed vitaminD	0
rs117576073	G	T	G	T	0.144776	0.01907	0.987577	0.98069	0.1281	0.8816	endometrioid EOC	0.00981797	rank-transformed vitaminD	1.63171e-49
rs117913124	G	A	G	A	0.37589	0.03772	0.972182	0.97656	0.09383	0.6877	endometrioid EOC	0.00664845	rank-transformed vitaminD	0
rs118071012	G	C	G	C	-0.0565144	0.06113	0.965877	0.97323	0.09167	0.5049	endometrioid EOC	0.00594532	rank-transformed vitaminD	9.93581e-22
rs11846838	G	A	G	A	0.015471	-0.003651	0.673945	0.6673	0.03098	0.9062	endometrioid EOC	0.00233171	rank-transformed vitaminD	1.62202e-11
rs12123821	C	T	C	T	-0.0790147	0.148	0.952036	0.95491	0.07969	0.06322	endometrioid EOC	0.00505798	rank-transformed vitaminD	2.58664e-55
rs1229984	T	C	T	C	0.0442588	-0.05319	0.0224716	0.0378	0.07847	0.4978	endometrioid EOC	0.00711398	rank-transformed vitaminD	2.46395e-10
rs12490042	T	C	T	C	-0.0174566	-0.00612	0.865449	0.8496	0.04177	0.8835	endometrioid EOC	0.00295201	rank-transformed vitaminD	1.67495e-09
rs12720922	G	A	G	A	-0.0234385	0.01285	0.816875	0.8218	0.03745	0.7316	endometrioid EOC	0.00279286	rank-transformed vitaminD	2.38375e-17
rs13000298	C	T	C	T	-0.0136673	0.004527	0.663799	0.686	0.0312	0.8846	endometrioid EOC	0.00223578	rank-transformed vitaminD	4.88909e-10
rs13284054	T	C	T	C	-0.0202355	0.03069	0.874876	0.8783	0.04637	0.5081	endometrioid EOC	0.00342472	rank-transformed vitaminD	1.72453e-09
rs138832087	G	A	G	A	-0.0751912	0.1116	0.983656	0.98223	0.1255	0.3739	endometrioid EOC	0.00888007	rank-transformed vitaminD	1.25454e-17
rs141138479	T	C	T	C	-0.0834074	-0.1333	0.97621	0.97256	0.08432	0.1139	endometrioid EOC	0.00781137	rank-transformed vitaminD	6.47253e-27
rs146442348	T	A	T	A	-0.0767437	-0.1138	0.984584	0.98627	0.1217	0.3497	endometrioid EOC	0.00879018	rank-transformed vitaminD	1.26643e-18
rs17503142	C	G	C	G	-0.0672031	-0.01491	0.980111	0.98414	0.1117	0.8938	endometrioid EOC	0.00815304	rank-transformed vitaminD	8.41805e-17
rs17765311	A	C	A	C	0.0181434	-0.0297	0.655762	0.6432	0.03033	0.3276	endometrioid EOC	0.00233302	rank-transformed vitaminD	3.71948e-15
rs1800588	C	T	C	T	0.0351629	0.0007734	0.78494	0.791	0.03503	0.9824	endometrioid EOC	0.00262117	rank-transformed vitaminD	2.47088e-41
rs1972994	A	T	A	T	0.0154242	-0.03601	0.351186	0.3424	0.03016	0.2326	endometrioid EOC	0.0022561	rank-transformed vitaminD	4.0529e-12
rs2012736	C	A	C	A	0.0476277	0.01775	0.91795	0.8997	0.05004	0.7228	endometrioid EOC	0.00398262	rank-transformed vitaminD	2.91695e-33
rs2037511	G	A	G	A	-0.0173974	0.03123	0.834596	0.8289	0.03866	0.4192	endometrioid EOC	0.00306918	rank-transformed vitaminD	7.20603e-09
rs2074735	G	C	G	C	-0.0314746	0.02712	0.936424	0.91467	0.05465	0.6197	endometrioid EOC	0.00439685	rank-transformed vitaminD	4.07993e-13
rs212100	T	C	T	C	0.0645447	0.001938	0.164272	0.1709	0.0385	0.9599	endometrioid EOC	0.00293846	rank-transformed vitaminD	3.07978e-107
rs2131925	G	T	G	T	0.0242906	-0.03528	0.357708	0.3409	0.0304	0.2458	endometrioid EOC	0.00229575	rank-transformed vitaminD	1.83142e-26
rs2229742	G	C	G	C	0.0261415	0.006528	0.896516	0.8964	0.04864	0.8932	endometrioid EOC	0.00354657	rank-transformed vitaminD	8.47243e-14
rs2245133	T	C	T	C	0.0223083	-0.003947	0.833423	0.8425	0.03933	0.92	endometrioid EOC	0.00295149	rank-transformed vitaminD	2.04157e-14
rs2270318	G	A	G	A	-0.0402899	-0.05661	0.5836	0.5912	0.02885	0.04972	endometrioid EOC	0.00220123	rank-transformed vitaminD	3.89014e-75
rs2361954	T	G	T	G	-0.0160131	0.04364	0.615656	0.6174	0.03029	0.1496	endometrioid EOC	0.00229761	rank-transformed vitaminD	1.5908e-12
rs2847500	G	A	G	A	0.0212272	-0.04015	0.876843	0.8708	0.04591	0.3818	endometrioid EOC	0.00326254	rank-transformed vitaminD	3.85015e-11
rs293435	C	T	C	T	0.0178295	0.02484	0.713716	0.7053	0.03201	0.4378	endometrioid EOC	0.00235493	rank-transformed vitaminD	1.84984e-14
rs2975734	C	G	C	G	0.0126407	-0.005502	0.560373	0.5806	0.0312	0.86	endometrioid EOC	0.00211697	rank-transformed vitaminD	1.17809e-09
rs325412	T	C	T	C	0.014063	0.009767	0.710624	0.7149	0.03228	0.7622	endometrioid EOC	0.00245886	rank-transformed vitaminD	5.34765e-09
rs35675346	G	A	G	A	0.0164735	-0.1017	0.759931	0.7302	0.03303	0.002081	endometrioid EOC	0.00253408	rank-transformed vitaminD	3.99519e-11
rs3750296	G	C	G	C	0.0207916	-0.003017	0.658439	0.6614	0.03014	0.9203	endometrioid EOC	0.00225368	rank-transformed vitaminD	1.4096e-20
rs3814995	C	T	C	T	0.0123345	0.04214	0.687958	0.6913	0.03876	0.277	endometrioid EOC	0.00225564	rank-transformed vitaminD	2.27195e-08
rs3849374	G	C	G	C	0.0159049	0.07032	0.820703	0.7982	0.03756	0.06119	endometrioid EOC	0.00286762	rank-transformed vitaminD	1.45825e-08
rs401987	C	G	C	G	0.0121569	0.00944	0.619843	0.6299	0.03031	0.7555	endometrioid EOC	0.00220858	rank-transformed vitaminD	1.85218e-08
rs4121823	T	A	T	A	0.019014	-0.06979	0.158175	0.1656	0.04151	0.09267	endometrioid EOC	0.00295143	rank-transformed vitaminD	5.88379e-11
rs41302867	G	A	G	A	-0.0172447	-0.02485	0.876498	0.8799	0.04559	0.5857	endometrioid EOC	0.00307239	rank-transformed vitaminD	9.95413e-09
rs4149056	T	C	T	C	0.0193069	0.01778	0.848931	0.8439	0.03914	0.6496	endometrioid EOC	0.00306816	rank-transformed vitaminD	1.56032e-10
rs4390955	C	A	C	A	0.0138891	-0.03923	0.269413	0.2866	0.03217	0.2226	endometrioid EOC	0.00247813	rank-transformed vitaminD	1.04326e-08
rs4660885	G	A	G	A	-0.0114166	0.02975	0.564742	0.553	0.02885	0.3024	endometrioid EOC	0.00204737	rank-transformed vitaminD	1.22896e-08
rs58542926	C	T	C	T	-0.0395175	-0.002188	0.924192	0.92325	0.05475	0.9681	endometrioid EOC	0.00404038	rank-transformed vitaminD	6.81732e-23
rs6127099	A	T	A	T	0.0368596	0.008524	0.721823	0.7176	0.03239	0.7924	endometrioid EOC	0.00254654	rank-transformed vitaminD	8.79461e-48
rs61891388	T	G	T	G	-0.0141049	-0.01577	0.543175	0.5691	0.02937	0.5914	endometrioid EOC	0.00211888	rank-transformed vitaminD	1.39954e-11
rs6438900	C	G	C	G	-0.0139618	-0.03631	0.739943	0.7279	0.033	0.2712	endometrioid EOC	0.00233482	rank-transformed vitaminD	1.11693e-09
rs6672758	C	T	C	T	-0.0167609	0.02197	0.201427	0.2108	0.03632	0.5453	endometrioid EOC	0.00272572	rank-transformed vitaminD	3.89461e-10
rs6698680	A	G	A	G	0.0156089	0.003092	0.535107	0.5231	0.03018	0.9184	endometrioid EOC	0.00217208	rank-transformed vitaminD	3.33211e-13
rs6963	T	A	T	A	0.0151063	0.07034	0.713827	0.7248	0.03283	0.03142	endometrioid EOC	0.00239705	rank-transformed vitaminD	1.46879e-10
rs6985620	T	C	T	C	-0.0130272	0.08819	0.332536	0.3373	0.02993	0.003217	endometrioid EOC	0.0023237	rank-transformed vitaminD	1.0339e-08
rs7194344	T	G	T	G	-0.0156761	0.0159	0.784791	0.7599	0.03724	0.6695	endometrioid EOC	0.00286592	rank-transformed vitaminD	2.25232e-08
rs73015021	A	G	A	G	-0.0266806	-0.03988	0.879036	0.8879	0.04439	0.3691	endometrioid EOC	0.00329981	rank-transformed vitaminD	3.09559e-16
rs73080940	T	C	T	C	0.0209604	0.03746	0.891174	0.8892	0.04707	0.4261	endometrioid EOC	0.00359149	rank-transformed vitaminD	2.67137e-09
rs74723871	G	A	G	A	-0.0637721	0.08745	0.980159	0.96845	0.1009	0.3862	endometrioid EOC	0.0084453	rank-transformed vitaminD	2.15643e-14
rs7528419	A	G	A	G	-0.0189151	0.01082	0.775013	0.7844	0.03455	0.7542	endometrioid EOC	0.00256404	rank-transformed vitaminD	8.09061e-14
rs75360998	G	A	G	A	-0.0585999	-0.1002	0.980424	0.98311	0.1176	0.394	endometrioid EOC	0.00786912	rank-transformed vitaminD	4.78094e-14
rs77532868	C	T	C	T	-0.0303871	-0.01285	0.945752	0.95875	0.07363	0.8615	endometrioid EOC	0.00471124	rank-transformed vitaminD	5.59563e-11
rs7784802	A	T	A	T	-0.0130056	-0.0216	0.637315	0.6493	0.03012	0.4732	endometrioid EOC	0.00232035	rank-transformed vitaminD	1.04118e-08
rs77924615	G	A	G	A	0.0161204	-0.02102	0.802271	0.7899	0.03721	0.572	endometrioid EOC	0.00288481	rank-transformed vitaminD	1.14831e-08
rs7801804	T	C	T	C	-0.0137896	0.0185	0.346054	0.327	0.03045	0.5435	endometrioid EOC	0.00214884	rank-transformed vitaminD	6.93882e-11
rs7828742	A	G	A	G	0.0228609	-0.04385	0.40166	0.3987	0.03012	0.1454	endometrioid EOC	0.00221489	rank-transformed vitaminD	2.81796e-25
rs7928249	A	G	A	G	-0.109154	0.0209	0.209643	0.2496	0.0328	0.524	endometrioid EOC	0.00269639	rank-transformed vitaminD	0
rs8018720	G	C	G	C	0.037758	-0.03806	0.176758	0.1706	0.03839	0.3214	endometrioid EOC	0.00277465	rank-transformed vitaminD	1.78969e-42
rs899631	G	T	G	T	0.012976	-0.02173	0.610153	0.6032	0.02929	0.4582	endometrioid EOC	0.00221156	rank-transformed vitaminD	2.21406e-09
rs9536961	A	G	A	G	0.0130494	-0.006081	0.653832	0.6479	0.03096	0.8443	endometrioid EOC	0.00235047	rank-transformed vitaminD	1.41351e-08
rs964184	G	C	G	C	-0.0396804	-0.0321	0.131169	0.1265	0.04179	0.4424	endometrioid EOC	0.00324103	rank-transformed vitaminD	9.14046e-35
rs9687030	A	G	A	G	0.0119555	-0.01777	0.562451	0.5476	0.02877	0.5368	endometrioid EOC	0.00216738	rank-transformed vitaminD	1.73296e-08
rs9861009	T	C	T	C	-0.0158128	0.01056	0.275055	0.2703	0.03266	0.7466	endometrioid EOC	0.00258644	rank-transformed vitaminD	4.8664e-10
rs10050247	T	C	T	C	0.0222406	0.01181	0.869689	0.875	0.0456	0.7957	mucinous EOC	0.00326255	rank-transformed vitaminD	4.65008e-12
rs10085881	T	C	T	C	0.0146758	0.04193	0.714716	0.7282	0.03377	0.2144	mucinous EOC	0.00230286	rank-transformed vitaminD	9.27688e-11
rs1047891	C	A	C	A	0.014668	0.01597	0.684126	0.6824	0.03269	0.6252	mucinous EOC	0.00230968	rank-transformed vitaminD	1.07194e-10
rs10887718	C	T	C	T	0.0126025	-0.005838	0.47171	0.4927	0.03007	0.8461	mucinous EOC	0.00222485	rank-transformed vitaminD	7.37584e-09
rs10908465	C	T	C	T	-0.0168166	0.002184	0.731609	0.7385	0.0338	0.9485	mucinous EOC	0.00239061	rank-transformed vitaminD	1.00032e-12
rs11060406	C	T	C	T	0.0321685	0.08615	0.962553	0.96872	0.09587	0.3689	mucinous EOC	0.00546203	rank-transformed vitaminD	1.9371e-09
rs11127048	G	A	G	A	-0.0222863	0.006267	0.381521	0.3854	0.0311	0.8403	mucinous EOC	0.00225488	rank-transformed vitaminD	2.45229e-23
rs11209976	C	T	C	T	0.0134103	-0.01175	0.469336	0.4863	0.03086	0.7035	mucinous EOC	0.00217453	rank-transformed vitaminD	3.48016e-10
rs113928144	C	T	C	T	-0.0482293	0.2334	0.97352	0.97572	0.1372	0.08896	mucinous EOC	0.0073765	rank-transformed vitaminD	3.11243e-11
rs11542462	G	A	G	A	0.0219389	-0.07506	0.865492	0.8707	0.04495	0.09494	mucinous EOC	0.00316302	rank-transformed vitaminD	2.01592e-12
rs11723621	A	G	A	G	0.190659	0.0007855	0.708059	0.7032	0.03302	0.981	mucinous EOC	0.00239151	rank-transformed vitaminD	0
rs117576073	G	T	G	T	0.144776	-0.04506	0.987577	0.98069	0.1328	0.7344	mucinous EOC	0.00981797	rank-transformed vitaminD	1.63171e-49
rs117913124	G	A	G	A	0.37589	-0.1033	0.972182	0.97656	0.0928	0.2655	mucinous EOC	0.00664845	rank-transformed vitaminD	0
rs118071012	G	C	G	C	-0.0565144	0.0571	0.965877	0.97323	0.09529	0.549	mucinous EOC	0.00594532	rank-transformed vitaminD	9.93581e-22
rs11846838	G	A	G	A	0.015471	-0.0504	0.673945	0.6673	0.03217	0.1172	mucinous EOC	0.00233171	rank-transformed vitaminD	1.62202e-11
rs12123821	C	T	C	T	-0.0790147	-0.03188	0.952036	0.95491	0.0795	0.6884	mucinous EOC	0.00505798	rank-transformed vitaminD	2.58664e-55
rs1229984	T	C	T	C	0.0442588	-0.06477	0.0224716	0.0378	0.08679	0.4555	mucinous EOC	0.00711398	rank-transformed vitaminD	2.46395e-10
rs12490042	T	C	T	C	-0.0174566	0.06419	0.865449	0.8496	0.0443	0.1473	mucinous EOC	0.00295201	rank-transformed vitaminD	1.67495e-09
rs12720922	G	A	G	A	-0.0234385	0.05238	0.816875	0.8218	0.03967	0.1867	mucinous EOC	0.00279286	rank-transformed vitaminD	2.38375e-17
rs13000298	C	T	C	T	-0.0136673	0.0251	0.663799	0.686	0.03252	0.4403	mucinous EOC	0.00223578	rank-transformed vitaminD	4.88909e-10
rs13284054	T	C	T	C	-0.0202355	-0.06115	0.874876	0.8783	0.04743	0.1973	mucinous EOC	0.00342472	rank-transformed vitaminD	1.72453e-09
rs138832087	G	A	G	A	-0.0751912	-0.08203	0.983656	0.98223	0.1219	0.501	mucinous EOC	0.00888007	rank-transformed vitaminD	1.25454e-17
rs141138479	T	C	T	C	-0.0834074	-0.01767	0.97621	0.97256	0.09206	0.8478	mucinous EOC	0.00781137	rank-transformed vitaminD	6.47253e-27
rs146442348	T	A	T	A	-0.0767437	0.1262	0.984584	0.98627	0.1348	0.3492	mucinous EOC	0.00879018	rank-transformed vitaminD	1.26643e-18
rs17503142	C	G	C	G	-0.0672031	0.1195	0.980111	0.98414	0.122	0.3275	mucinous EOC	0.00815304	rank-transformed vitaminD	8.41805e-17
rs17765311	A	C	A	C	0.0181434	-0.04994	0.655762	0.6432	0.03165	0.1146	mucinous EOC	0.00233302	rank-transformed vitaminD	3.71948e-15
rs1800588	C	T	C	T	0.0351629	0.02068	0.78494	0.791	0.03678	0.5739	mucinous EOC	0.00262117	rank-transformed vitaminD	2.47088e-41
rs1972994	A	T	A	T	0.0154242	0.02964	0.351186	0.3424	0.03142	0.3455	mucinous EOC	0.0022561	rank-transformed vitaminD	4.0529e-12
rs2012736	C	A	C	A	0.0476277	-0.04051	0.91795	0.8997	0.052	0.4359	mucinous EOC	0.00398262	rank-transformed vitaminD	2.91695e-33
rs2037511	G	A	G	A	-0.0173974	0.04133	0.834596	0.8289	0.04082	0.3113	mucinous EOC	0.00306918	rank-transformed vitaminD	7.20603e-09
rs2074735	G	C	G	C	-0.0314746	0.1061	0.936424	0.91467	0.0588	0.07121	mucinous EOC	0.00439685	rank-transformed vitaminD	4.07993e-13
rs212100	T	C	T	C	0.0645447	-0.001755	0.164272	0.1709	0.04048	0.9654	mucinous EOC	0.00293846	rank-transformed vitaminD	3.07978e-107
rs2131925	G	T	G	T	0.0242906	-0.01235	0.357708	0.3409	0.03169	0.6967	mucinous EOC	0.00229575	rank-transformed vitaminD	1.83142e-26
rs2229742	G	C	G	C	0.0261415	-0.02703	0.896516	0.8964	0.05061	0.5933	mucinous EOC	0.00354657	rank-transformed vitaminD	8.47243e-14
rs2245133	T	C	T	C	0.0223083	0.04341	0.833423	0.8425	0.04123	0.2924	mucinous EOC	0.00295149	rank-transformed vitaminD	2.04157e-14
rs2270318	G	A	G	A	-0.0402899	-0.01983	0.5836	0.5912	0.0303	0.5128	mucinous EOC	0.00220123	rank-transformed vitaminD	3.89014e-75
rs2361954	T	G	T	G	-0.0160131	0.002249	0.615656	0.6174	0.03166	0.9434	mucinous EOC	0.00229761	rank-transformed vitaminD	1.5908e-12
rs2847500	G	A	G	A	0.0212272	0.005303	0.876843	0.8708	0.04836	0.9127	mucinous EOC	0.00326254	rank-transformed vitaminD	3.85015e-11
rs293435	C	T	C	T	0.0178295	0.0274	0.713716	0.7053	0.0334	0.4119	mucinous EOC	0.00235493	rank-transformed vitaminD	1.84984e-14
rs2975734	C	G	C	G	0.0126407	0.01462	0.560373	0.5806	0.03259	0.6537	mucinous EOC	0.00211697	rank-transformed vitaminD	1.17809e-09
rs325412	T	C	T	C	0.014063	-0.006335	0.710624	0.7149	0.03374	0.8511	mucinous EOC	0.00245886	rank-transformed vitaminD	5.34765e-09
rs35675346	G	A	G	A	0.0164735	-0.066	0.759931	0.7302	0.0347	0.0572	mucinous EOC	0.00253408	rank-transformed vitaminD	3.99519e-11
rs3750296	G	C	G	C	0.0207916	-0.02018	0.658439	0.6614	0.03169	0.5242	mucinous EOC	0.00225368	rank-transformed vitaminD	1.4096e-20
rs3814995	C	T	C	T	0.0123345	-0.02959	0.687958	0.6913	0.04016	0.4611	mucinous EOC	0.00225564	rank-transformed vitaminD	2.27195e-08
rs3849374	G	C	G	C	0.0159049	0.02009	0.820703	0.7982	0.03902	0.6066	mucinous EOC	0.00286762	rank-transformed vitaminD	1.45825e-08
rs401987	C	G	C	G	0.0121569	-0.03046	0.619843	0.6299	0.03166	0.3359	mucinous EOC	0.00220858	rank-transformed vitaminD	1.85218e-08
rs4121823	T	A	T	A	0.019014	-0.07278	0.158175	0.1656	0.0432	0.09204	mucinous EOC	0.00295143	rank-transformed vitaminD	5.88379e-11
rs41302867	G	A	G	A	-0.0172447	0.01372	0.876498	0.8799	0.04825	0.7761	mucinous EOC	0.00307239	rank-transformed vitaminD	9.95413e-09
rs4149056	T	C	T	C	0.0193069	-0.03715	0.848931	0.8439	0.04074	0.3618	mucinous EOC	0.00306816	rank-transformed vitaminD	1.56032e-10
rs4390955	C	A	C	A	0.0138891	-0.01703	0.269413	0.2866	0.03354	0.6116	mucinous EOC	0.00247813	rank-transformed vitaminD	1.04326e-08
rs4660885	G	A	G	A	-0.0114166	0.02716	0.564742	0.553	0.03011	0.367	mucinous EOC	0.00204737	rank-transformed vitaminD	1.22896e-08
rs58542926	C	T	C	T	-0.0395175	-0.105	0.924192	0.92325	0.05561	0.0591	mucinous EOC	0.00404038	rank-transformed vitaminD	6.81732e-23
rs6127099	A	T	A	T	0.0368596	-0.009948	0.721823	0.7176	0.0338	0.7685	mucinous EOC	0.00254654	rank-transformed vitaminD	8.79461e-48
rs61891388	T	G	T	G	-0.0141049	-0.06929	0.543175	0.5691	0.03056	0.02338	mucinous EOC	0.00211888	rank-transformed vitaminD	1.39954e-11
rs6438900	C	G	C	G	-0.0139618	-0.1073	0.739943	0.7279	0.03409	0.001642	mucinous EOC	0.00233482	rank-transformed vitaminD	1.11693e-09
rs6672758	C	T	C	T	-0.0167609	0.03518	0.201427	0.2108	0.03797	0.3541	mucinous EOC	0.00272572	rank-transformed vitaminD	3.89461e-10
rs6698680	A	G	A	G	0.0156089	0.06032	0.535107	0.5231	0.03153	0.05571	mucinous EOC	0.00217208	rank-transformed vitaminD	3.33211e-13
rs6963	T	A	T	A	0.0151063	0.02742	0.713827	0.7248	0.03405	0.42	mucinous EOC	0.00239705	rank-transformed vitaminD	1.46879e-10
rs6985620	T	C	T	C	-0.0130272	0.006004	0.332536	0.3373	0.03156	0.8491	mucinous EOC	0.0023237	rank-transformed vitaminD	1.0339e-08
rs7194344	T	G	T	G	-0.0156761	-0.008243	0.784791	0.7599	0.03864	0.8311	mucinous EOC	0.00286592	rank-transformed vitaminD	2.25232e-08
rs73015021	A	G	A	G	-0.0266806	0.01353	0.879036	0.8879	0.04724	0.7746	mucinous EOC	0.00329981	rank-transformed vitaminD	3.09559e-16
rs73080940	T	C	T	C	0.0209604	-0.03949	0.891174	0.8892	0.04814	0.4119	mucinous EOC	0.00359149	rank-transformed vitaminD	2.67137e-09
rs74723871	G	A	G	A	-0.0637721	0.04546	0.980159	0.96845	0.1045	0.6634	mucinous EOC	0.0084453	rank-transformed vitaminD	2.15643e-14
rs7528419	A	G	A	G	-0.0189151	0.0193	0.775013	0.7844	0.03617	0.5936	mucinous EOC	0.00256404	rank-transformed vitaminD	8.09061e-14
rs75360998	G	A	G	A	-0.0585999	-0.3475	0.980424	0.98311	0.1128	0.002066	mucinous EOC	0.00786912	rank-transformed vitaminD	4.78094e-14
rs77532868	C	T	C	T	-0.0303871	0.06149	0.945752	0.95875	0.0779	0.4299	mucinous EOC	0.00471124	rank-transformed vitaminD	5.59563e-11
rs7784802	A	T	A	T	-0.0130056	-0.05114	0.637315	0.6493	0.03129	0.1022	mucinous EOC	0.00232035	rank-transformed vitaminD	1.04118e-08
rs77924615	G	A	G	A	0.0161204	-0.01664	0.802271	0.7899	0.0389	0.6689	mucinous EOC	0.00288481	rank-transformed vitaminD	1.14831e-08
rs7801804	T	C	T	C	-0.0137896	0.04106	0.346054	0.327	0.03173	0.1957	mucinous EOC	0.00214884	rank-transformed vitaminD	6.93882e-11
rs7828742	A	G	A	G	0.0228609	0.009961	0.40166	0.3987	0.03123	0.7498	mucinous EOC	0.00221489	rank-transformed vitaminD	2.81796e-25
rs7928249	A	G	A	G	-0.109154	-0.03464	0.209643	0.2496	0.03477	0.3192	mucinous EOC	0.00269639	rank-transformed vitaminD	0
rs8018720	G	C	G	C	0.037758	-0.04222	0.176758	0.1706	0.04014	0.2929	mucinous EOC	0.00277465	rank-transformed vitaminD	1.78969e-42
rs899631	G	T	G	T	0.012976	-0.05484	0.610153	0.6032	0.03073	0.07428	mucinous EOC	0.00221156	rank-transformed vitaminD	2.21406e-09
rs9536961	A	G	A	G	0.0130494	0.03285	0.653832	0.6479	0.03251	0.3122	mucinous EOC	0.00235047	rank-transformed vitaminD	1.41351e-08
rs964184	G	C	G	C	-0.0396804	-0.000743	0.131169	0.1265	0.04336	0.9863	mucinous EOC	0.00324103	rank-transformed vitaminD	9.14046e-35
rs9687030	A	G	A	G	0.0119555	-0.02117	0.562451	0.5476	0.03017	0.483	mucinous EOC	0.00216738	rank-transformed vitaminD	1.73296e-08
rs9861009	T	C	T	C	-0.0158128	-0.04263	0.275055	0.2703	0.03436	0.2147	mucinous EOC	0.00258644	rank-transformed vitaminD	4.8664e-10
rs10050247	T	C	T	C	0.0222406	-0.01016	0.869689	0.875	0.02387	0.6703	High grade serous EOC	0.00326255	rank-transformed vitaminD	4.65008e-12
rs10085881	T	C	T	C	0.0146758	0.03037	0.714716	0.7282	0.01773	0.08668	High grade serous EOC	0.00230286	rank-transformed vitaminD	9.27688e-11
rs1047891	C	A	C	A	0.014668	-0.01088	0.684126	0.6824	0.01716	0.526	High grade serous EOC	0.00230968	rank-transformed vitaminD	1.07194e-10
rs10887718	C	T	C	T	0.0126025	-0.006117	0.47171	0.4927	0.01577	0.6981	High grade serous EOC	0.00222485	rank-transformed vitaminD	7.37584e-09
rs10908465	C	T	C	T	-0.0168166	-0.0004688	0.731609	0.7385	0.01774	0.9789	High grade serous EOC	0.00239061	rank-transformed vitaminD	1.00032e-12
rs11060406	C	T	C	T	0.0321685	-0.04808	0.962553	0.96872	0.04894	0.3259	High grade serous EOC	0.00546203	rank-transformed vitaminD	1.9371e-09
rs11127048	G	A	G	A	-0.0222863	-0.02592	0.381521	0.3854	0.01631	0.1119	High grade serous EOC	0.00225488	rank-transformed vitaminD	2.45229e-23
rs11209976	C	T	C	T	0.0134103	0.007841	0.469336	0.4863	0.01622	0.6287	High grade serous EOC	0.00217453	rank-transformed vitaminD	3.48016e-10
rs113928144	C	T	C	T	-0.0482293	0.03655	0.97352	0.97572	0.06996	0.6014	High grade serous EOC	0.0073765	rank-transformed vitaminD	3.11243e-11
rs11542462	G	A	G	A	0.0219389	-0.00863	0.865492	0.8707	0.02398	0.719	High grade serous EOC	0.00316302	rank-transformed vitaminD	2.01592e-12
rs11723621	A	G	A	G	0.190659	-0.0133	0.708059	0.7032	0.01724	0.4406	High grade serous EOC	0.00239151	rank-transformed vitaminD	0
rs117576073	G	T	G	T	0.144776	-0.03898	0.987577	0.98069	0.06958	0.5753	High grade serous EOC	0.00981797	rank-transformed vitaminD	1.63171e-49
rs117913124	G	A	G	A	0.37589	0.01912	0.972182	0.97656	0.05084	0.7069	High grade serous EOC	0.00664845	rank-transformed vitaminD	0
rs118071012	G	C	G	C	-0.0565144	-0.02135	0.965877	0.97323	0.04958	0.6667	High grade serous EOC	0.00594532	rank-transformed vitaminD	9.93581e-22
rs11846838	G	A	G	A	0.015471	0.007644	0.673945	0.6673	0.01698	0.6526	High grade serous EOC	0.00233171	rank-transformed vitaminD	1.62202e-11
rs12123821	C	T	C	T	-0.0790147	0.03126	0.952036	0.95491	0.04272	0.4643	High grade serous EOC	0.00505798	rank-transformed vitaminD	2.58664e-55
rs1229984	T	C	T	C	0.0442588	0.116	0.0224716	0.0378	0.04038	0.004065	High grade serous EOC	0.00711398	rank-transformed vitaminD	2.46395e-10
rs12490042	T	C	T	C	-0.0174566	-0.02824	0.865449	0.8496	0.02289	0.2172	High grade serous EOC	0.00295201	rank-transformed vitaminD	1.67495e-09
rs12720922	G	A	G	A	-0.0234385	0.04439	0.816875	0.8218	0.0208	0.03284	High grade serous EOC	0.00279286	rank-transformed vitaminD	2.38375e-17
rs13000298	C	T	C	T	-0.0136673	0.02335	0.663799	0.686	0.01708	0.1717	High grade serous EOC	0.00223578	rank-transformed vitaminD	4.88909e-10
rs13284054	T	C	T	C	-0.0202355	-0.008988	0.874876	0.8783	0.02526	0.722	High grade serous EOC	0.00342472	rank-transformed vitaminD	1.72453e-09
rs138832087	G	A	G	A	-0.0751912	0.0583	0.983656	0.98223	0.06708	0.3848	High grade serous EOC	0.00888007	rank-transformed vitaminD	1.25454e-17
rs141138479	T	C	T	C	-0.0834074	-0.014	0.97621	0.97256	0.04812	0.7711	High grade serous EOC	0.00781137	rank-transformed vitaminD	6.47253e-27
rs146442348	T	A	T	A	-0.0767437	0.0479	0.984584	0.98627	0.0704	0.4963	High grade serous EOC	0.00879018	rank-transformed vitaminD	1.26643e-18
rs17503142	C	G	C	G	-0.0672031	-0.08593	0.980111	0.98414	0.06036	0.1545	High grade serous EOC	0.00815304	rank-transformed vitaminD	8.41805e-17
rs17765311	A	C	A	C	0.0181434	0.01099	0.655762	0.6432	0.01661	0.5081	High grade serous EOC	0.00233302	rank-transformed vitaminD	3.71948e-15
rs1800588	C	T	C	T	0.0351629	-0.01921	0.78494	0.791	0.01917	0.3165	High grade serous EOC	0.00262117	rank-transformed vitaminD	2.47088e-41
rs1972994	A	T	A	T	0.0154242	0.005737	0.351186	0.3424	0.01649	0.7279	High grade serous EOC	0.0022561	rank-transformed vitaminD	4.0529e-12
rs2012736	C	A	C	A	0.0476277	-0.03938	0.91795	0.8997	0.02711	0.1464	High grade serous EOC	0.00398262	rank-transformed vitaminD	2.91695e-33
rs2037511	G	A	G	A	-0.0173974	0.03022	0.834596	0.8289	0.02115	0.1531	High grade serous EOC	0.00306918	rank-transformed vitaminD	7.20603e-09
rs2074735	G	C	G	C	-0.0314746	0.03385	0.936424	0.91467	0.02997	0.2586	High grade serous EOC	0.00439685	rank-transformed vitaminD	4.07993e-13
rs212100	T	C	T	C	0.0645447	-0.03096	0.164272	0.1709	0.02137	0.1474	High grade serous EOC	0.00293846	rank-transformed vitaminD	3.07978e-107
rs2131925	G	T	G	T	0.0242906	-0.02848	0.357708	0.3409	0.01664	0.08691	High grade serous EOC	0.00229575	rank-transformed vitaminD	1.83142e-26
rs2229742	G	C	G	C	0.0261415	-0.04262	0.896516	0.8964	0.02643	0.1069	High grade serous EOC	0.00354657	rank-transformed vitaminD	8.47243e-14
rs2245133	T	C	T	C	0.0223083	0.001459	0.833423	0.8425	0.02161	0.9462	High grade serous EOC	0.00295149	rank-transformed vitaminD	2.04157e-14
rs2270318	G	A	G	A	-0.0402899	-0.00246	0.5836	0.5912	0.01588	0.8768	High grade serous EOC	0.00220123	rank-transformed vitaminD	3.89014e-75
rs2361954	T	G	T	G	-0.0160131	-0.02875	0.615656	0.6174	0.01657	0.08283	High grade serous EOC	0.00229761	rank-transformed vitaminD	1.5908e-12
rs2847500	G	A	G	A	0.0212272	-0.00367	0.876843	0.8708	0.02538	0.885	High grade serous EOC	0.00326254	rank-transformed vitaminD	3.85015e-11
rs293435	C	T	C	T	0.0178295	-0.01867	0.713716	0.7053	0.01747	0.2852	High grade serous EOC	0.00235493	rank-transformed vitaminD	1.84984e-14
rs2975734	C	G	C	G	0.0126407	0.007497	0.560373	0.5806	0.01707	0.6606	High grade serous EOC	0.00211697	rank-transformed vitaminD	1.17809e-09
rs325412	T	C	T	C	0.014063	-0.004908	0.710624	0.7149	0.01766	0.7811	High grade serous EOC	0.00245886	rank-transformed vitaminD	5.34765e-09
rs35675346	G	A	G	A	0.0164735	0.006853	0.759931	0.7302	0.01849	0.7109	High grade serous EOC	0.00253408	rank-transformed vitaminD	3.99519e-11
rs3750296	G	C	G	C	0.0207916	-0.01773	0.658439	0.6614	0.01658	0.2848	High grade serous EOC	0.00225368	rank-transformed vitaminD	1.4096e-20
rs3814995	C	T	C	T	0.0123345	0.02599	0.687958	0.6913	0.02132	0.2229	High grade serous EOC	0.00225564	rank-transformed vitaminD	2.27195e-08
rs3849374	G	C	G	C	0.0159049	0.00479	0.820703	0.7982	0.02031	0.8135	High grade serous EOC	0.00286762	rank-transformed vitaminD	1.45825e-08
rs401987	C	G	C	G	0.0121569	-0.006082	0.619843	0.6299	0.01666	0.7151	High grade serous EOC	0.00220858	rank-transformed vitaminD	1.85218e-08
rs4121823	T	A	T	A	0.019014	-0.01066	0.158175	0.1656	0.02263	0.6376	High grade serous EOC	0.00295143	rank-transformed vitaminD	5.88379e-11
rs41302867	G	A	G	A	-0.0172447	0.01438	0.876498	0.8799	0.02538	0.5709	High grade serous EOC	0.00307239	rank-transformed vitaminD	9.95413e-09
rs4149056	T	C	T	C	0.0193069	-0.05894	0.848931	0.8439	0.02114	0.00529	High grade serous EOC	0.00306816	rank-transformed vitaminD	1.56032e-10
rs4390955	C	A	C	A	0.0138891	-0.01957	0.269413	0.2866	0.01763	0.2669	High grade serous EOC	0.00247813	rank-transformed vitaminD	1.04326e-08
rs4660885	G	A	G	A	-0.0114166	0.006401	0.564742	0.553	0.01582	0.6857	High grade serous EOC	0.00204737	rank-transformed vitaminD	1.22896e-08
rs58542926	C	T	C	T	-0.0395175	-0.02454	0.924192	0.92325	0.03006	0.4143	High grade serous EOC	0.00404038	rank-transformed vitaminD	6.81732e-23
rs6127099	A	T	A	T	0.0368596	-0.007181	0.721823	0.7176	0.01777	0.6862	High grade serous EOC	0.00254654	rank-transformed vitaminD	8.79461e-48
rs61891388	T	G	T	G	-0.0141049	-0.003843	0.543175	0.5691	0.01609	0.8112	High grade serous EOC	0.00211888	rank-transformed vitaminD	1.39954e-11
rs6438900	C	G	C	G	-0.0139618	-0.01533	0.739943	0.7279	0.01814	0.3981	High grade serous EOC	0.00233482	rank-transformed vitaminD	1.11693e-09
rs6672758	C	T	C	T	-0.0167609	-0.008367	0.201427	0.2108	0.02006	0.6765	High grade serous EOC	0.00272572	rank-transformed vitaminD	3.89461e-10
rs6698680	A	G	A	G	0.0156089	0.009036	0.535107	0.5231	0.01656	0.5854	High grade serous EOC	0.00217208	rank-transformed vitaminD	3.33211e-13
rs6963	T	A	T	A	0.0151063	0.04646	0.713827	0.7248	0.01786	0.009199	High grade serous EOC	0.00239705	rank-transformed vitaminD	1.46879e-10
rs6985620	T	C	T	C	-0.0130272	-0.0125	0.332536	0.3373	0.01653	0.4497	High grade serous EOC	0.0023237	rank-transformed vitaminD	1.0339e-08
rs7194344	T	G	T	G	-0.0156761	0.00617	0.784791	0.7599	0.0203	0.7611	High grade serous EOC	0.00286592	rank-transformed vitaminD	2.25232e-08
rs73015021	A	G	A	G	-0.0266806	0.007118	0.879036	0.8879	0.02464	0.7727	High grade serous EOC	0.00329981	rank-transformed vitaminD	3.09559e-16
rs73080940	T	C	T	C	0.0209604	0.03371	0.891174	0.8892	0.02578	0.1909	High grade serous EOC	0.00359149	rank-transformed vitaminD	2.67137e-09
rs74723871	G	A	G	A	-0.0637721	0.004551	0.980159	0.96845	0.05421	0.9331	High grade serous EOC	0.0084453	rank-transformed vitaminD	2.15643e-14
rs7528419	A	G	A	G	-0.0189151	-0.00173	0.775013	0.7844	0.01889	0.927	High grade serous EOC	0.00256404	rank-transformed vitaminD	8.09061e-14
rs75360998	G	A	G	A	-0.0585999	-0.01749	0.980424	0.98311	0.06597	0.7909	High grade serous EOC	0.00786912	rank-transformed vitaminD	4.78094e-14
rs77532868	C	T	C	T	-0.0303871	0.007017	0.945752	0.95875	0.04052	0.8625	High grade serous EOC	0.00471124	rank-transformed vitaminD	5.59563e-11
rs7784802	A	T	A	T	-0.0130056	-0.007019	0.637315	0.6493	0.01659	0.6723	High grade serous EOC	0.00232035	rank-transformed vitaminD	1.04118e-08
rs77924615	G	A	G	A	0.0161204	-0.0118	0.802271	0.7899	0.0205	0.565	High grade serous EOC	0.00288481	rank-transformed vitaminD	1.14831e-08
rs7801804	T	C	T	C	-0.0137896	0.0279	0.346054	0.327	0.01673	0.09535	High grade serous EOC	0.00214884	rank-transformed vitaminD	6.93882e-11
rs7828742	A	G	A	G	0.0228609	0.001548	0.40166	0.3987	0.01648	0.9251	High grade serous EOC	0.00221489	rank-transformed vitaminD	2.81796e-25
rs7928249	A	G	A	G	-0.109154	0.02488	0.209643	0.2496	0.01802	0.1673	High grade serous EOC	0.00269639	rank-transformed vitaminD	0
rs8018720	G	C	G	C	0.037758	0.02674	0.176758	0.1706	0.02076	0.1978	High grade serous EOC	0.00277465	rank-transformed vitaminD	1.78969e-42
rs899631	G	T	G	T	0.012976	-0.02143	0.610153	0.6032	0.01609	0.1829	High grade serous EOC	0.00221156	rank-transformed vitaminD	2.21406e-09
rs9536961	A	G	A	G	0.0130494	0.005598	0.653832	0.6479	0.01702	0.7422	High grade serous EOC	0.00235047	rank-transformed vitaminD	1.41351e-08
rs964184	G	C	G	C	-0.0396804	0.007901	0.131169	0.1265	0.02265	0.7272	High grade serous EOC	0.00324103	rank-transformed vitaminD	9.14046e-35
rs9687030	A	G	A	G	0.0119555	-0.009638	0.562451	0.5476	0.01583	0.5426	High grade serous EOC	0.00216738	rank-transformed vitaminD	1.73296e-08
rs9861009	T	C	T	C	-0.0158128	-0.01253	0.275055	0.2703	0.01802	0.4867	High grade serous EOC	0.00258644	rank-transformed vitaminD	4.8664e-10
rs10050247	T	C	T	C	0.0222406	0.0828	0.869689	0.875	0.07297	0.2565	Low grade serous EOC	0.00326255	rank-transformed vitaminD	4.65008e-12
rs10085881	T	C	T	C	0.0146758	0.06842	0.714716	0.7282	0.05427	0.2074	Low grade serous EOC	0.00230286	rank-transformed vitaminD	9.27688e-11
rs1047891	C	A	C	A	0.014668	-0.03957	0.684126	0.6824	0.05169	0.444	Low grade serous EOC	0.00230968	rank-transformed vitaminD	1.07194e-10
rs10887718	C	T	C	T	0.0126025	-0.009507	0.47171	0.4927	0.04799	0.843	Low grade serous EOC	0.00222485	rank-transformed vitaminD	7.37584e-09
rs10908465	C	T	C	T	-0.0168166	0.06316	0.731609	0.7385	0.05473	0.2485	Low grade serous EOC	0.00239061	rank-transformed vitaminD	1.00032e-12
rs11060406	C	T	C	T	0.0321685	0.1166	0.962553	0.96872	0.155	0.4517	Low grade serous EOC	0.00546203	rank-transformed vitaminD	1.9371e-09
rs11127048	G	A	G	A	-0.0222863	0.1184	0.381521	0.3854	0.04953	0.01681	Low grade serous EOC	0.00225488	rank-transformed vitaminD	2.45229e-23
rs11209976	C	T	C	T	0.0134103	0.025	0.469336	0.4863	0.04944	0.6131	Low grade serous EOC	0.00217453	rank-transformed vitaminD	3.48016e-10
rs113928144	C	T	C	T	-0.0482293	-0.3898	0.97352	0.97572	0.1833	0.03344	Low grade serous EOC	0.0073765	rank-transformed vitaminD	3.11243e-11
rs11542462	G	A	G	A	0.0219389	-0.03742	0.865492	0.8707	0.07107	0.5986	Low grade serous EOC	0.00316302	rank-transformed vitaminD	2.01592e-12
rs11723621	A	G	A	G	0.190659	0.02211	0.708059	0.7032	0.05339	0.6788	Low grade serous EOC	0.00239151	rank-transformed vitaminD	0
rs117576073	G	T	G	T	0.144776	-0.07892	0.987577	0.98069	0.2146	0.7131	Low grade serous EOC	0.00981797	rank-transformed vitaminD	1.63171e-49
rs117913124	G	A	G	A	0.37589	0.003255	0.972182	0.97656	0.1524	0.983	Low grade serous EOC	0.00664845	rank-transformed vitaminD	0
rs118071012	G	C	G	C	-0.0565144	0.1438	0.965877	0.97323	0.1546	0.3522	Low grade serous EOC	0.00594532	rank-transformed vitaminD	9.93581e-22
rs11846838	G	A	G	A	0.015471	-0.04358	0.673945	0.6673	0.0519	0.401	Low grade serous EOC	0.00233171	rank-transformed vitaminD	1.62202e-11
rs12123821	C	T	C	T	-0.0790147	-0.001075	0.952036	0.95491	0.1266	0.9932	Low grade serous EOC	0.00505798	rank-transformed vitaminD	2.58664e-55
rs1229984	T	C	T	C	0.0442588	0.002498	0.0224716	0.0378	0.1405	0.9858	Low grade serous EOC	0.00711398	rank-transformed vitaminD	2.46395e-10
rs12490042	T	C	T	C	-0.0174566	0.01171	0.865449	0.8496	0.07065	0.8684	Low grade serous EOC	0.00295201	rank-transformed vitaminD	1.67495e-09
rs12720922	G	A	G	A	-0.0234385	-0.04372	0.816875	0.8218	0.06248	0.4841	Low grade serous EOC	0.00279286	rank-transformed vitaminD	2.38375e-17
rs13000298	C	T	C	T	-0.0136673	0.01873	0.663799	0.686	0.05216	0.7195	Low grade serous EOC	0.00223578	rank-transformed vitaminD	4.88909e-10
rs13284054	T	C	T	C	-0.0202355	0.07518	0.874876	0.8783	0.07786	0.3343	Low grade serous EOC	0.00342472	rank-transformed vitaminD	1.72453e-09
rs138832087	G	A	G	A	-0.0751912	0.09522	0.983656	0.98223	0.2065	0.6447	Low grade serous EOC	0.00888007	rank-transformed vitaminD	1.25454e-17
rs141138479	T	C	T	C	-0.0834074	-0.1462	0.97621	0.97256	0.1411	0.3	Low grade serous EOC	0.00781137	rank-transformed vitaminD	6.47253e-27
rs146442348	T	A	T	A	-0.0767437	-0.1146	0.984584	0.98627	0.1972	0.5611	Low grade serous EOC	0.00879018	rank-transformed vitaminD	1.26643e-18
rs17503142	C	G	C	G	-0.0672031	0.02466	0.980111	0.98414	0.1872	0.8952	Low grade serous EOC	0.00815304	rank-transformed vitaminD	8.41805e-17
rs17765311	A	C	A	C	0.0181434	-0.09045	0.655762	0.6432	0.05044	0.07294	Low grade serous EOC	0.00233302	rank-transformed vitaminD	3.71948e-15
rs1800588	C	T	C	T	0.0351629	0.05264	0.78494	0.791	0.05969	0.3778	Low grade serous EOC	0.00262117	rank-transformed vitaminD	2.47088e-41
rs1972994	A	T	A	T	0.0154242	0.06406	0.351186	0.3424	0.05039	0.2037	Low grade serous EOC	0.0022561	rank-transformed vitaminD	4.0529e-12
rs2012736	C	A	C	A	0.0476277	-0.02035	0.91795	0.8997	0.08493	0.8106	Low grade serous EOC	0.00398262	rank-transformed vitaminD	2.91695e-33
rs2037511	G	A	G	A	-0.0173974	-0.0396	0.834596	0.8289	0.06401	0.5361	Low grade serous EOC	0.00306918	rank-transformed vitaminD	7.20603e-09
rs2074735	G	C	G	C	-0.0314746	-0.0197	0.936424	0.91467	0.09465	0.8351	Low grade serous EOC	0.00439685	rank-transformed vitaminD	4.07993e-13
rs212100	T	C	T	C	0.0645447	-0.04199	0.164272	0.1709	0.06486	0.5174	Low grade serous EOC	0.00293846	rank-transformed vitaminD	3.07978e-107
rs2131925	G	T	G	T	0.0242906	-0.03146	0.357708	0.3409	0.05054	0.5336	Low grade serous EOC	0.00229575	rank-transformed vitaminD	1.83142e-26
rs2229742	G	C	G	C	0.0261415	-0.04785	0.896516	0.8964	0.07915	0.5455	Low grade serous EOC	0.00354657	rank-transformed vitaminD	8.47243e-14
rs2245133	T	C	T	C	0.0223083	-0.08934	0.833423	0.8425	0.06433	0.1649	Low grade serous EOC	0.00295149	rank-transformed vitaminD	2.04157e-14
rs2270318	G	A	G	A	-0.0402899	-0.02994	0.5836	0.5912	0.04832	0.5354	Low grade serous EOC	0.00220123	rank-transformed vitaminD	3.89014e-75
rs2361954	T	G	T	G	-0.0160131	-0.03183	0.615656	0.6174	0.05006	0.5248	Low grade serous EOC	0.00229761	rank-transformed vitaminD	1.5908e-12
rs2847500	G	A	G	A	0.0212272	-0.1078	0.876843	0.8708	0.07626	0.1575	Low grade serous EOC	0.00326254	rank-transformed vitaminD	3.85015e-11
rs293435	C	T	C	T	0.0178295	-0.03413	0.713716	0.7053	0.0529	0.5188	Low grade serous EOC	0.00235493	rank-transformed vitaminD	1.84984e-14
rs2975734	C	G	C	G	0.0126407	-0.08096	0.560373	0.5806	0.05212	0.1203	Low grade serous EOC	0.00211697	rank-transformed vitaminD	1.17809e-09
rs325412	T	C	T	C	0.014063	-0.04261	0.710624	0.7149	0.05321	0.4232	Low grade serous EOC	0.00245886	rank-transformed vitaminD	5.34765e-09
rs35675346	G	A	G	A	0.0164735	0.04653	0.759931	0.7302	0.05671	0.412	Low grade serous EOC	0.00253408	rank-transformed vitaminD	3.99519e-11
rs3750296	G	C	G	C	0.0207916	-0.01942	0.658439	0.6614	0.05085	0.7025	Low grade serous EOC	0.00225368	rank-transformed vitaminD	1.4096e-20
rs3814995	C	T	C	T	0.0123345	-0.117	0.687958	0.6913	0.06374	0.06651	Low grade serous EOC	0.00225564	rank-transformed vitaminD	2.27195e-08
rs3849374	G	C	G	C	0.0159049	-0.09497	0.820703	0.7982	0.06166	0.1235	Low grade serous EOC	0.00286762	rank-transformed vitaminD	1.45825e-08
rs401987	C	G	C	G	0.0121569	-0.007275	0.619843	0.6299	0.05009	0.8845	Low grade serous EOC	0.00220858	rank-transformed vitaminD	1.85218e-08
rs4121823	T	A	T	A	0.019014	0.08645	0.158175	0.1656	0.06648	0.1935	Low grade serous EOC	0.00295143	rank-transformed vitaminD	5.88379e-11
rs41302867	G	A	G	A	-0.0172447	0.1202	0.876498	0.8799	0.07748	0.1207	Low grade serous EOC	0.00307239	rank-transformed vitaminD	9.95413e-09
rs4149056	T	C	T	C	0.0193069	0.00298	0.848931	0.8439	0.0657	0.9638	Low grade serous EOC	0.00306816	rank-transformed vitaminD	1.56032e-10
rs4390955	C	A	C	A	0.0138891	-0.01678	0.269413	0.2866	0.05399	0.7559	Low grade serous EOC	0.00247813	rank-transformed vitaminD	1.04326e-08
rs4660885	G	A	G	A	-0.0114166	0.03562	0.564742	0.553	0.0482	0.4599	Low grade serous EOC	0.00204737	rank-transformed vitaminD	1.22896e-08
rs58542926	C	T	C	T	-0.0395175	-0.02507	0.924192	0.92325	0.08883	0.7778	Low grade serous EOC	0.00404038	rank-transformed vitaminD	6.81732e-23
rs6127099	A	T	A	T	0.0368596	-0.07152	0.721823	0.7176	0.05352	0.1815	Low grade serous EOC	0.00254654	rank-transformed vitaminD	8.79461e-48
rs61891388	T	G	T	G	-0.0141049	0.03548	0.543175	0.5691	0.04844	0.464	Low grade serous EOC	0.00211888	rank-transformed vitaminD	1.39954e-11
rs6438900	C	G	C	G	-0.0139618	0.03985	0.739943	0.7279	0.05595	0.4763	Low grade serous EOC	0.00233482	rank-transformed vitaminD	1.11693e-09
rs6672758	C	T	C	T	-0.0167609	-0.0047	0.201427	0.2108	0.06041	0.938	Low grade serous EOC	0.00272572	rank-transformed vitaminD	3.89461e-10
rs6698680	A	G	A	G	0.0156089	0.01879	0.535107	0.5231	0.05092	0.7121	Low grade serous EOC	0.00217208	rank-transformed vitaminD	3.33211e-13
rs6963	T	A	T	A	0.0151063	-0.09569	0.713827	0.7248	0.05343	0.07465	Low grade serous EOC	0.00239705	rank-transformed vitaminD	1.46879e-10
rs6985620	T	C	T	C	-0.0130272	0.02714	0.332536	0.3373	0.05059	0.5917	Low grade serous EOC	0.0023237	rank-transformed vitaminD	1.0339e-08
rs7194344	T	G	T	G	-0.0156761	-0.1141	0.784791	0.7599	0.06051	0.05929	Low grade serous EOC	0.00286592	rank-transformed vitaminD	2.25232e-08
rs73015021	A	G	A	G	-0.0266806	-0.04347	0.879036	0.8879	0.0733	0.5532	Low grade serous EOC	0.00329981	rank-transformed vitaminD	3.09559e-16
rs73080940	T	C	T	C	0.0209604	-0.03752	0.891174	0.8892	0.07705	0.6263	Low grade serous EOC	0.00359149	rank-transformed vitaminD	2.67137e-09
rs74723871	G	A	G	A	-0.0637721	0.1628	0.980159	0.96845	0.1674	0.3306	Low grade serous EOC	0.0084453	rank-transformed vitaminD	2.15643e-14
rs7528419	A	G	A	G	-0.0189151	-0.006865	0.775013	0.7844	0.05761	0.9051	Low grade serous EOC	0.00256404	rank-transformed vitaminD	8.09061e-14
rs75360998	G	A	G	A	-0.0585999	0.3355	0.980424	0.98311	0.2161	0.1206	Low grade serous EOC	0.00786912	rank-transformed vitaminD	4.78094e-14
rs77532868	C	T	C	T	-0.0303871	-0.07126	0.945752	0.95875	0.1199	0.5522	Low grade serous EOC	0.00471124	rank-transformed vitaminD	5.59563e-11
rs7784802	A	T	A	T	-0.0130056	-0.08458	0.637315	0.6493	0.04939	0.0868	Low grade serous EOC	0.00232035	rank-transformed vitaminD	1.04118e-08
rs77924615	G	A	G	A	0.0161204	-0.03757	0.802271	0.7899	0.06179	0.5432	Low grade serous EOC	0.00288481	rank-transformed vitaminD	1.14831e-08
rs7801804	T	C	T	C	-0.0137896	-0.03736	0.346054	0.327	0.05057	0.4601	Low grade serous EOC	0.00214884	rank-transformed vitaminD	6.93882e-11
rs7828742	A	G	A	G	0.0228609	0.03049	0.40166	0.3987	0.04953	0.5382	Low grade serous EOC	0.00221489	rank-transformed vitaminD	2.81796e-25
rs7928249	A	G	A	G	-0.109154	-0.03552	0.209643	0.2496	0.05622	0.5276	Low grade serous EOC	0.00269639	rank-transformed vitaminD	0
rs8018720	G	C	G	C	0.037758	0.0876	0.176758	0.1706	0.06304	0.1647	Low grade serous EOC	0.00277465	rank-transformed vitaminD	1.78969e-42
rs899631	G	T	G	T	0.012976	-0.006183	0.610153	0.6032	0.04915	0.8999	Low grade serous EOC	0.00221156	rank-transformed vitaminD	2.21406e-09
rs9536961	A	G	A	G	0.0130494	0.03954	0.653832	0.6479	0.05198	0.4469	Low grade serous EOC	0.00235047	rank-transformed vitaminD	1.41351e-08
rs964184	G	C	G	C	-0.0396804	-0.04938	0.131169	0.1265	0.07092	0.4862	Low grade serous EOC	0.00324103	rank-transformed vitaminD	9.14046e-35
rs9687030	A	G	A	G	0.0119555	-0.033	0.562451	0.5476	0.04828	0.4943	Low grade serous EOC	0.00216738	rank-transformed vitaminD	1.73296e-08
rs9861009	T	C	T	C	-0.0158128	0.02942	0.275055	0.2703	0.05487	0.5919	Low grade serous EOC	0.00258644	rank-transformed vitaminD	4.8664e-10
rs10050247	T	C	T	C	0.0222406	-0.00515671	0.869689	0.874976	0.0167651	0.379199	Prostate cancer	0.00326255	rank-transformed vitaminD	4.65008e-12
rs10085881	T	C	T	C	0.0146758	0.00988649	0.714716	0.719458	0.0124437	0.213453	Prostate cancer	0.00230286	rank-transformed vitaminD	9.27688e-11
rs10426	G	A	G	A	-0.0265105	-0.00341683	0.78651	0.778523	0.0135511	0.400465	Prostate cancer	0.00269492	rank-transformed vitaminD	3.89189e-23
rs1047891	C	A	C	A	0.014668	-0.00421734	0.684126	0.688593	0.0119429	0.361997	Prostate cancer	0.00230968	rank-transformed vitaminD	1.07194e-10
rs10887718	C	T	C	T	0.0126025	-0.0112104	0.47171	0.469302	0.011047	0.155103	Prostate cancer	0.00222485	rank-transformed vitaminD	7.37584e-09
rs10896045	A	G	A	G	-0.0131723	0.0165686	0.295051	0.295443	0.0121085	0.0856021	Prostate cancer	0.0023543	rank-transformed vitaminD	1.10313e-08
rs10985827	T	G	T	G	-0.0205058	0.0174855	0.860689	0.860381	0.0159899	0.13708	Prostate cancer	0.00312553	rank-transformed vitaminD	2.67701e-11
rs11209976	C	T	C	T	0.0134103	-0.00324664	0.469336	0.468847	0.0114333	0.388219	Prostate cancer	0.00217453	rank-transformed vitaminD	3.48016e-10
rs112459754	T	A	T	A	0.0651589	-0.0322902	0.98856	0.990834	0.0670836	0.315136	Prostate cancer	0.0105359	rank-transformed vitaminD	3.11568e-10
rs114296946	G	A	G	A	-0.0726698	0.0889157	0.986078	0.983322	0.0576529	0.0615053	Prostate cancer	0.00963364	rank-transformed vitaminD	2.29046e-14
rs1149608	C	T	C	T	-0.0235938	0.00732766	0.822889	0.836766	0.0150582	0.313263	Prostate cancer	0.00294304	rank-transformed vitaminD	5.42623e-16
rs11826356	C	T	C	T	-0.0744594	-0.0259051	0.982627	0.98586	0.0515254	0.307565	Prostate cancer	0.0084484	rank-transformed vitaminD	6.06858e-19
rs11846838	G	A	G	A	0.015471	-0.0280049	0.673945	0.673962	0.0119447	0.00952513	Prostate cancer	0.00233171	rank-transformed vitaminD	1.62202e-11
rs12509920	G	C	G	C	0.0167503	-0.00183467	0.399835	0.403378	0.0113026	0.435526	Prostate cancer	0.00225951	rank-transformed vitaminD	6.16232e-14
rs12720922	G	A	G	A	-0.0234385	0.00421345	0.816875	0.816819	0.0143966	0.384887	Prostate cancer	0.00279286	rank-transformed vitaminD	2.38375e-17
rs12997242	G	A	G	A	0.0121535	-0.00336647	0.561397	0.588894	0.0112454	0.382331	Prostate cancer	0.00211402	rank-transformed vitaminD	4.48865e-09
rs13000298	C	T	C	T	-0.0136673	0.015711	0.663799	0.673692	0.0120569	0.0962752	Prostate cancer	0.00223578	rank-transformed vitaminD	4.88909e-10
rs13284054	T	C	T	C	-0.0202355	-0.0214543	0.874876	0.878539	0.0179314	0.115757	Prostate cancer	0.00342472	rank-transformed vitaminD	1.72453e-09
rs140304538	A	C	A	C	-0.0608346	0.018415	0.985775	0.983874	0.0446291	0.339941	Prostate cancer	0.00948261	rank-transformed vitaminD	7.02334e-11
rs143645388	C	T	C	T	0.0536883	0.0303718	0.981628	0.982452	0.0479847	0.263384	Prostate cancer	0.00823297	rank-transformed vitaminD	3.48889e-11
rs145249057	C	T	C	T	-0.0589982	0.0635507	0.987628	0.984601	0.0482984	0.0941218	Prostate cancer	0.0100722	rank-transformed vitaminD	2.34903e-09
rs157595	A	G	A	G	0.015404	-0.0104576	0.38455	0.374463	0.0116953	0.185615	Prostate cancer	0.00227117	rank-transformed vitaminD	5.90948e-12
rs17503142	C	G	C	G	-0.0672031	0.0235174	0.980111	0.981697	0.0427405	0.291078	Prostate cancer	0.00815304	rank-transformed vitaminD	8.41805e-17
rs1965942	A	G	A	G	0.0129479	-0.0101644	0.532613	0.530115	0.0114215	0.18675	Prostate cancer	0.00213	rank-transformed vitaminD	6.05327e-10
rs1972994	A	T	A	T	0.0154242	0.0152662	0.351186	0.33883	0.0116883	0.0957577	Prostate cancer	0.0022561	rank-transformed vitaminD	4.0529e-12
rs2012736	C	A	C	A	0.0476277	0.0293794	0.91795	0.908149	0.0191968	0.0629549	Prostate cancer	0.00398262	rank-transformed vitaminD	2.91695e-33
rs2037511	G	A	G	A	-0.0173974	-0.0224801	0.834596	0.828824	0.0145723	0.0614567	Prostate cancer	0.00306918	rank-transformed vitaminD	7.20603e-09
rs2074735	G	C	G	C	-0.0314746	-0.0262919	0.936424	0.923595	0.0209742	0.105005	Prostate cancer	0.00439685	rank-transformed vitaminD	4.07993e-13
rs2229742	G	C	G	C	0.0261415	-0.0201504	0.896516	0.894392	0.0180091	0.131591	Prostate cancer	0.00354657	rank-transformed vitaminD	8.47243e-14
rs2245133	T	C	T	C	0.0223083	0.0404734	0.833423	0.836025	0.0150622	0.00360394	Prostate cancer	0.00295149	rank-transformed vitaminD	2.04157e-14
rs2361954	T	G	T	G	-0.0160131	-0.0168661	0.615656	0.61484	0.0113996	0.0694988	Prostate cancer	0.00229761	rank-transformed vitaminD	1.5908e-12
rs261291	T	C	T	C	0.0275037	0.0124958	0.644273	0.645209	0.0116074	0.140843	Prostate cancer	0.00227975	rank-transformed vitaminD	8.14727e-34
rs2847500	G	A	G	A	0.0212272	0.0044211	0.876843	0.870588	0.0176727	0.40123	Prostate cancer	0.00326254	rank-transformed vitaminD	3.85015e-11
rs293435	C	T	C	T	0.0178295	-0.00684827	0.713716	0.69965	0.0121245	0.286095	Prostate cancer	0.00235493	rank-transformed vitaminD	1.84984e-14
rs2975734	C	G	C	G	0.0126407	0.0181254	0.560373	0.575663	0.0113895	0.0557583	Prostate cancer	0.00211697	rank-transformed vitaminD	1.17809e-09
rs325412	T	C	T	C	0.014063	-0.0156966	0.710624	0.715296	0.0122871	0.100715	Prostate cancer	0.00245886	rank-transformed vitaminD	5.34765e-09
rs35675346	G	A	G	A	0.0164735	-0.0062651	0.759931	0.752611	0.0129356	0.314076	Prostate cancer	0.00253408	rank-transformed vitaminD	3.99519e-11
rs3750296	G	C	G	C	0.0207916	0.00369175	0.658439	0.65143	0.0116388	0.375548	Prostate cancer	0.00225368	rank-transformed vitaminD	1.4096e-20
rs3768013	G	A	G	A	0.0140764	-0.0176602	0.630454	0.634942	0.0115028	0.0623556	Prostate cancer	0.00214813	rank-transformed vitaminD	2.82223e-11
rs3814995	C	T	C	T	0.0123345	-0.00210939	0.687958	0.686173	0.0144494	0.441967	Prostate cancer	0.00225564	rank-transformed vitaminD	2.27195e-08
rs3849374	G	C	G	C	0.0159049	0.00999861	0.820703	0.808013	0.0142555	0.241531	Prostate cancer	0.00286762	rank-transformed vitaminD	1.45825e-08
rs401987	C	G	C	G	0.0121569	-0.0147199	0.619843	0.625112	0.0114243	0.0987907	Prostate cancer	0.00220858	rank-transformed vitaminD	1.85218e-08
rs41302867	G	A	G	A	-0.0172447	-0.0426164	0.876498	0.883497	0.0173486	0.00701538	Prostate cancer	0.00307239	rank-transformed vitaminD	9.95413e-09
rs4149056	T	C	T	C	0.0193069	-0.00895418	0.848931	0.837317	0.0149724	0.274905	Prostate cancer	0.00306816	rank-transformed vitaminD	1.56032e-10
rs4390955	C	A	C	A	0.0138891	-0.0404649	0.269413	0.289863	0.012269	0.000486635	Prostate cancer	0.00247813	rank-transformed vitaminD	1.04326e-08
rs4660885	G	A	G	A	-0.0114166	0.0112552	0.564742	0.559748	0.0112035	0.157541	Prostate cancer	0.00204737	rank-transformed vitaminD	1.22896e-08
rs58542926	C	T	C	T	-0.0395175	-0.015674	0.924192	0.923331	0.0206308	0.223706	Prostate cancer	0.00404038	rank-transformed vitaminD	6.81732e-23
rs6127099	A	T	A	T	0.0368596	0.00512198	0.721823	0.715399	0.0122265	0.337636	Prostate cancer	0.00254654	rank-transformed vitaminD	8.79461e-48
rs6438900	C	G	C	G	-0.0139618	-0.00839507	0.739943	0.72722	0.0124874	0.250702	Prostate cancer	0.00233482	rank-transformed vitaminD	1.11693e-09
rs6698680	A	G	A	G	0.0156089	-0.00216494	0.535107	0.535568	0.0117985	0.427206	Prostate cancer	0.00217208	rank-transformed vitaminD	3.33211e-13
rs6963	T	A	T	A	0.0151063	-0.00785689	0.713827	0.731591	0.0124471	0.263948	Prostate cancer	0.00239705	rank-transformed vitaminD	1.46879e-10
rs6985620	T	C	T	C	-0.0130272	-0.00962943	0.332536	0.34836	0.0116229	0.203697	Prostate cancer	0.0023237	rank-transformed vitaminD	1.0339e-08
rs7194344	T	G	T	G	-0.0156761	-0.0102908	0.784791	0.777416	0.0141042	0.232809	Prostate cancer	0.00286592	rank-transformed vitaminD	2.25232e-08
rs73015021	A	G	A	G	-0.0266806	-0.000936286	0.879036	0.880711	0.0172268	0.478328	Prostate cancer	0.00329981	rank-transformed vitaminD	3.09559e-16
rs73080940	T	C	T	C	0.0209604	-0.00544136	0.891174	0.888726	0.0180492	0.381527	Prostate cancer	0.00359149	rank-transformed vitaminD	2.67137e-09
rs75268548	T	C	T	C	-0.0252316	-0.0488647	0.942841	0.956444	0.0274153	0.037343	Prostate cancer	0.00459555	rank-transformed vitaminD	2.00465e-08
rs75284163	T	A	T	A	-0.0682862	0.0669667	0.988365	0.988052	0.0533918	0.104875	Prostate cancer	0.0100501	rank-transformed vitaminD	5.43146e-12
rs7528419	A	G	A	G	-0.0189151	0.0027104	0.775013	0.779978	0.0132982	0.419248	Prostate cancer	0.00256404	rank-transformed vitaminD	8.09061e-14
rs7559329	T	C	T	C	0.0159713	0.0278662	0.846802	0.845972	0.0154216	0.0353843	Prostate cancer	0.00288517	rank-transformed vitaminD	1.55035e-08
rs7651161	T	C	T	C	0.0122084	0.0349153	0.469779	0.506725	0.0113568	0.00105465	Prostate cancer	0.0021934	rank-transformed vitaminD	1.30349e-08
rs76577713	C	T	C	T	-0.0165524	-0.000855252	0.794679	0.788649	0.0136208	0.474967	Prostate cancer	0.00266429	rank-transformed vitaminD	2.60431e-10
rs7668258	T	C	T	C	0.0320151	0.0136262	0.54633	0.517256	0.0110621	0.109014	Prostate cancer	0.00215734	rank-transformed vitaminD	4.03294e-50
rs77532868	C	T	C	T	-0.0303871	0.00217775	0.945752	0.958249	0.0281853	0.469206	Prostate cancer	0.00471124	rank-transformed vitaminD	5.59563e-11
rs7784802	A	T	A	T	-0.0130056	-0.0134699	0.637315	0.665435	0.0117213	0.125241	Prostate cancer	0.00232035	rank-transformed vitaminD	1.04118e-08
rs77924615	G	A	G	A	0.0161204	0.00141288	0.802271	0.797917	0.0143072	0.460667	Prostate cancer	0.00288481	rank-transformed vitaminD	1.14831e-08
rs77960347	A	G	A	G	0.0566266	0.0193744	0.986853	0.987773	0.0515739	0.353584	Prostate cancer	0.00946315	rank-transformed vitaminD	1.08925e-09
rs7801804	T	C	T	C	-0.0137896	0.0236467	0.346054	0.330209	0.0117433	0.022024	Prostate cancer	0.00214884	rank-transformed vitaminD	6.93882e-11
rs78252146	T	G	T	G	0.0853619	-0.0140258	0.981984	0.981841	0.0437034	0.374131	Prostate cancer	0.00836938	rank-transformed vitaminD	9.98432e-25
rs7828742	A	G	A	G	0.0228609	-0.00715438	0.40166	0.401474	0.0113785	0.264752	Prostate cancer	0.00221489	rank-transformed vitaminD	2.81796e-25
rs78886843	C	T	C	T	0.0262434	0.0086232	0.927592	0.929595	0.0234619	0.356608	Prostate cancer	0.00428792	rank-transformed vitaminD	4.66967e-10
rs8018720	G	C	G	C	0.037758	0.0308096	0.176758	0.165519	0.0148485	0.0189965	Prostate cancer	0.00277465	rank-transformed vitaminD	1.78969e-42
rs867772	A	G	A	G	0.013356	-0.00570141	0.316224	0.307286	0.0120655	0.318271	Prostate cancer	0.00228861	rank-transformed vitaminD	2.67574e-09
rs899631	G	T	G	T	0.012976	-0.0106738	0.610153	0.607767	0.011316	0.172777	Prostate cancer	0.00221156	rank-transformed vitaminD	2.21406e-09
rs9536961	A	G	A	G	0.0130494	0.0109809	0.653832	0.640258	0.0118549	0.177151	Prostate cancer	0.00235047	rank-transformed vitaminD	1.41351e-08
rs9687030	A	G	A	G	0.0119555	0.00996966	0.562451	0.548147	0.0110963	0.184468	Prostate cancer	0.00216738	rank-transformed vitaminD	1.73296e-08
rs9861009	T	C	T	C	-0.0158128	-0.00996836	0.275055	0.266064	0.0126216	0.214826	Prostate cancer	0.00258644	rank-transformed vitaminD	4.8664e-10
rs10050247	T	C	T	C	0.0222406	0.000500125	0.869689	NA	0.0254151	0.9843	melanoma_Phase1	0.00326255	rank-transformed vitaminD	4.65008e-12
rs10085881	T	C	T	C	0.0146758	-0.00359354	0.714716	NA	0.0202721	0.8593	melanoma_Phase1	0.00230286	rank-transformed vitaminD	9.27688e-11
rs1047891	C	A	C	A	0.014668	-0.00369317	0.684126	NA	0.0203659	0.8561	melanoma_Phase1	0.00230968	rank-transformed vitaminD	1.07194e-10
rs10887718	C	T	C	T	0.0126025	0.011769	0.47171	NA	0.0177248	0.5067	melanoma_Phase1	0.00222485	rank-transformed vitaminD	7.37584e-09
rs10908465	C	T	C	T	-0.0168166	0.0329365	0.731609	NA	0.0192936	0.0878	melanoma_Phase1	0.00239061	rank-transformed vitaminD	1.00032e-12
rs10985827	T	G	T	G	-0.0205058	0.0250102	0.860689	NA	0.0259149	0.3345	melanoma_Phase1	0.00312553	rank-transformed vitaminD	2.67701e-11
rs11060406	C	T	C	T	0.0321685	0.0489802	0.962553	NA	0.0549228	0.3725	melanoma_Phase1	0.00546203	rank-transformed vitaminD	1.9371e-09
rs11127048	G	A	G	A	-0.0222863	0.0438474	0.381521	NA	0.0193527	0.02347	melanoma_Phase1	0.00225488	rank-transformed vitaminD	2.45229e-23
rs11209976	C	T	C	T	0.0134103	-0.0110388	0.469336	NA	0.0185413	0.5516	melanoma_Phase1	0.00217453	rank-transformed vitaminD	3.48016e-10
rs11542462	G	A	G	A	0.0219389	-0.0292675	0.865492	NA	0.0600874	0.6262	melanoma_Phase1	0.00316302	rank-transformed vitaminD	2.01592e-12
rs11723621	A	G	A	G	0.190659	0.0282966	0.708059	NA	0.0196857	0.1506	melanoma_Phase1	0.00239151	rank-transformed vitaminD	0
rs117913124	G	A	G	A	0.37589	-0.0150856	0.972182	NA	0.0628466	0.8103	melanoma_Phase1	0.00664845	rank-transformed vitaminD	0
rs118071012	G	C	G	C	-0.0565144	-0.0959463	0.965877	NA	0.052737	0.06886	melanoma_Phase1	0.00594532	rank-transformed vitaminD	9.93581e-22
rs11846838	G	A	G	A	0.015471	-0.00935609	0.673945	NA	0.0193372	0.6285	melanoma_Phase1	0.00233171	rank-transformed vitaminD	1.62202e-11
rs12490042	T	C	T	C	-0.0174566	-0.0324672	0.865449	NA	0.025543	0.2037	melanoma_Phase1	0.00295201	rank-transformed vitaminD	1.67495e-09
rs12720922	G	A	G	A	-0.0234385	0.00260339	0.816875	NA	0.0234762	0.9117	melanoma_Phase1	0.00279286	rank-transformed vitaminD	2.38375e-17
rs13284054	T	C	T	C	-0.0202355	-0.0423888	0.874876	NA	0.0288532	0.1418	melanoma_Phase1	0.00342472	rank-transformed vitaminD	1.72453e-09
rs138832087	G	A	G	A	-0.0751912	-0.221542	0.983656	NA	0.175955	0.208	melanoma_Phase1	0.00888007	rank-transformed vitaminD	1.25454e-17
rs141138479	T	C	T	C	-0.0834074	0.227905	0.97621	NA	0.168072	0.1751	melanoma_Phase1	0.00781137	rank-transformed vitaminD	6.47253e-27
rs146442348	T	A	T	A	-0.0767437	-0.0249853	0.984584	NA	0.0825705	0.7622	melanoma_Phase1	0.00879018	rank-transformed vitaminD	1.26643e-18
rs17503142	C	G	C	G	-0.0672031	0.158761	0.980111	NA	0.106789	0.1371	melanoma_Phase1	0.00815304	rank-transformed vitaminD	8.41805e-17
rs17765311	A	C	A	C	0.0181434	0.000500125	0.655762	NA	0.0174995	0.9772	melanoma_Phase1	0.00233302	rank-transformed vitaminD	3.71948e-15
rs1800588	C	T	C	T	0.0351629	-0.04095	0.78494	NA	0.0216574	0.05865	melanoma_Phase1	0.00262117	rank-transformed vitaminD	2.47088e-41
rs1972994	A	T	A	T	0.0154242	0.0521358	0.351186	NA	0.0187248	0.005364	melanoma_Phase1	0.0022561	rank-transformed vitaminD	4.0529e-12
rs2012736	C	A	C	A	0.0476277	0.0590072	0.91795	NA	0.0388296	0.1286	melanoma_Phase1	0.00398262	rank-transformed vitaminD	2.91695e-33
rs2037511	G	A	G	A	-0.0173974	-0.00129916	0.834596	NA	0.0237084	0.9563	melanoma_Phase1	0.00306918	rank-transformed vitaminD	7.20603e-09
rs212100	T	C	T	C	0.0645447	0.0102524	0.164272	NA	0.0261397	0.6949	melanoma_Phase1	0.00293846	rank-transformed vitaminD	3.07978e-107
rs2131925	G	T	G	T	0.0242906	0.0216636	0.357708	NA	0.0184217	0.2396	melanoma_Phase1	0.00229575	rank-transformed vitaminD	1.83142e-26
rs2229742	G	C	G	C	0.0261415	-0.0580802	0.896516	NA	0.0361262	0.1079	melanoma_Phase1	0.00354657	rank-transformed vitaminD	8.47243e-14
rs2245133	T	C	T	C	0.0223083	0.0407178	0.833423	NA	0.0237365	0.08627	melanoma_Phase1	0.00295149	rank-transformed vitaminD	2.04157e-14
rs2270318	G	A	G	A	-0.0402899	-0.0651321	0.5836	NA	0.0180653	0.0003117	melanoma_Phase1	0.00220123	rank-transformed vitaminD	3.89014e-75
rs2361954	T	G	T	G	-0.0160131	0.0106566	0.615656	NA	0.0182049	0.5583	melanoma_Phase1	0.00229761	rank-transformed vitaminD	1.5908e-12
rs2847500	G	A	G	A	0.0212272	0.0436385	0.876843	NA	0.0364873	0.2317	melanoma_Phase1	0.00326254	rank-transformed vitaminD	3.85015e-11
rs2975734	C	G	C	G	0.0126407	0.00924258	0.560373	NA	0.017462	0.5966	melanoma_Phase1	0.00211697	rank-transformed vitaminD	1.17809e-09
rs325412	T	C	T	C	0.014063	0.0426988	0.710624	NA	0.0199913	0.03269	melanoma_Phase1	0.00245886	rank-transformed vitaminD	5.34765e-09
rs35675346	G	A	G	A	0.0164735	0.0183677	0.759931	NA	0.020861	0.3786	melanoma_Phase1	0.00253408	rank-transformed vitaminD	3.99519e-11
rs3750296	G	C	G	C	0.0207916	0.00180162	0.658439	NA	0.0185912	0.9228	melanoma_Phase1	0.00225368	rank-transformed vitaminD	1.4096e-20
rs3814995	C	T	C	T	0.0123345	-0.0102473	0.687958	NA	0.0268291	0.7025	melanoma_Phase1	0.00225564	rank-transformed vitaminD	2.27195e-08
rs3849374	G	C	G	C	0.0159049	-0.0104453	0.820703	NA	0.0232324	0.653	melanoma_Phase1	0.00286762	rank-transformed vitaminD	1.45825e-08
rs401987	C	G	C	G	0.0121569	-0.0207825	0.619843	NA	0.0182808	0.2556	melanoma_Phase1	0.00220858	rank-transformed vitaminD	1.85218e-08
rs4121823	T	A	T	A	0.019014	-0.0362355	0.158175	NA	0.0252891	0.1519	melanoma_Phase1	0.00295143	rank-transformed vitaminD	5.88379e-11
rs41302867	G	A	G	A	-0.0172447	-0.0193123	0.876498	NA	0.0297543	0.5163	melanoma_Phase1	0.00307239	rank-transformed vitaminD	9.95413e-09
rs4149056	T	C	T	C	0.0193069	-0.0308201	0.848931	NA	0.0233997	0.1878	melanoma_Phase1	0.00306816	rank-transformed vitaminD	1.56032e-10
rs4390955	C	A	C	A	0.0138891	0.00531409	0.269413	NA	0.0190964	0.7808	melanoma_Phase1	0.00247813	rank-transformed vitaminD	1.04326e-08
rs4660885	G	A	G	A	-0.0114166	-0.00727348	0.564742	NA	0.0179666	0.6856	melanoma_Phase1	0.00204737	rank-transformed vitaminD	1.22896e-08
rs58542926	C	T	C	T	-0.0395175	-0.00618086	0.924192	NA	0.034768	0.8589	melanoma_Phase1	0.00404038	rank-transformed vitaminD	6.81732e-23
rs6127099	A	T	A	T	0.0368596	0.00833464	0.721823	NA	0.0258678	0.7473	melanoma_Phase1	0.00254654	rank-transformed vitaminD	8.79461e-48
rs61891388	T	G	T	G	-0.0141049	0.00762903	0.543175	NA	0.0179023	0.67	melanoma_Phase1	0.00211888	rank-transformed vitaminD	1.39954e-11
rs6438900	C	G	C	G	-0.0139618	-0.0130149	0.739943	NA	0.0204896	0.5253	melanoma_Phase1	0.00233482	rank-transformed vitaminD	1.11693e-09
rs6672758	C	T	C	T	-0.0167609	-0.0128175	0.201427	NA	0.0225464	0.5697	melanoma_Phase1	0.00272572	rank-transformed vitaminD	3.89461e-10
rs6698680	A	G	A	G	0.0156089	0.00120072	0.535107	NA	0.0189208	0.9494	melanoma_Phase1	0.00217208	rank-transformed vitaminD	3.33211e-13
rs6963	T	A	T	A	0.0151063	-0.0185273	0.713827	NA	0.0191064	0.3322	melanoma_Phase1	0.00239705	rank-transformed vitaminD	1.46879e-10
rs6985620	T	C	T	C	-0.0130272	-0.00558438	0.332536	NA	0.018218	0.7592	melanoma_Phase1	0.0023237	rank-transformed vitaminD	1.0339e-08
rs7194344	T	G	T	G	-0.0156761	-0.0130149	0.784791	NA	0.0269936	0.6297	melanoma_Phase1	0.00286592	rank-transformed vitaminD	2.25232e-08
rs73015021	A	G	A	G	-0.0266806	0.0689214	0.879036	NA	0.0286137	0.01601	melanoma_Phase1	0.00329981	rank-transformed vitaminD	3.09559e-16
rs73080940	T	C	T	C	0.0209604	0.0360418	0.891174	NA	0.0333621	0.28	melanoma_Phase1	0.00359149	rank-transformed vitaminD	2.67137e-09
rs7528419	A	G	A	G	-0.0189151	-0.0285875	0.775013	NA	0.0207601	0.1685	melanoma_Phase1	0.00256404	rank-transformed vitaminD	8.09061e-14
rs77532868	C	T	C	T	-0.0303871	0.146646	0.945752	NA	0.0453558	0.001224	melanoma_Phase1	0.00471124	rank-transformed vitaminD	5.59563e-11
rs7784802	A	T	A	T	-0.0130056	-0.0149871	0.637315	NA	0.0187497	0.4241	melanoma_Phase1	0.00232035	rank-transformed vitaminD	1.04118e-08
rs77924615	G	A	G	A	0.0161204	-0.00259663	0.802271	NA	0.0237119	0.9128	melanoma_Phase1	0.00288481	rank-transformed vitaminD	1.14831e-08
rs7801804	T	C	T	C	-0.0137896	-0.0355602	0.346054	NA	0.0188582	0.05934	melanoma_Phase1	0.00214884	rank-transformed vitaminD	6.93882e-11
rs7828742	A	G	A	G	0.0228609	0.00984834	0.40166	NA	0.0183411	0.5913	melanoma_Phase1	0.00221489	rank-transformed vitaminD	2.81796e-25
rs7928249	A	G	A	G	-0.109154	0.0191828	0.209643	NA	0.0202129	0.3426	melanoma_Phase1	0.00269639	rank-transformed vitaminD	0
rs8018720	G	C	G	C	0.037758	0.00230265	0.176758	NA	0.0231301	0.9207	melanoma_Phase1	0.00277465	rank-transformed vitaminD	1.78969e-42
rs899631	G	T	G	T	0.012976	-0.026155	0.610153	NA	0.0176824	0.1391	melanoma_Phase1	0.00221156	rank-transformed vitaminD	2.21406e-09
rs9536961	A	G	A	G	0.0130494	0.027474	0.653832	NA	0.0190526	0.1493	melanoma_Phase1	0.00235047	rank-transformed vitaminD	1.41351e-08
rs964184	G	C	G	C	-0.0396804	0.00783058	0.131169	NA	0.0290917	0.7878	melanoma_Phase1	0.00324103	rank-transformed vitaminD	9.14046e-35
rs9687030	A	G	A	G	0.0119555	0.00150113	0.562451	NA	0.0172864	0.9308	melanoma_Phase1	0.00216738	rank-transformed vitaminD	1.73296e-08
rs9861009	T	C	T	C	-0.0158128	0.00300451	0.275055	NA	0.0205394	0.8837	melanoma_Phase1	0.00258644	rank-transformed vitaminD	4.8664e-10
rs10050247	T	C	T	C	0.0222406	-0.0736	0.869689	NA	0.0283	0.009148	BE and EA combined	0.00326255	rank-transformed vitaminD	4.65008e-12
rs10085881	T	C	T	C	0.0146758	0.016	0.714716	NA	0.0213	0.4516	BE and EA combined	0.00230286	rank-transformed vitaminD	9.27688e-11
rs1047891	C	A	C	A	0.014668	0.0208	0.684126	NA	0.0213	0.3281	BE and EA combined	0.00230968	rank-transformed vitaminD	1.07194e-10
rs10887718	C	T	C	T	0.0126025	0.0018	0.47171	NA	0.0188	0.9231	BE and EA combined	0.00222485	rank-transformed vitaminD	7.37584e-09
rs10908465	C	T	C	T	-0.0168166	-0.0122	0.731609	NA	0.0214	0.5697	BE and EA combined	0.00239061	rank-transformed vitaminD	1.00032e-12
rs10985827	T	G	T	G	-0.0205058	-0.0002	0.860689	NA	0.0276	0.9956	BE and EA combined	0.00312553	rank-transformed vitaminD	2.67701e-11
rs11060406	C	T	C	T	0.0321685	0.0485	0.962553	NA	0.0527	0.3575	BE and EA combined	0.00546203	rank-transformed vitaminD	1.9371e-09
rs11127048	G	A	G	A	-0.0222863	-0.0238	0.381521	NA	0.0196	0.225	BE and EA combined	0.00225488	rank-transformed vitaminD	2.45229e-23
rs11209976	C	T	C	T	0.0134103	-0.0143	0.469336	NA	0.0199	0.4719	BE and EA combined	0.00217453	rank-transformed vitaminD	3.48016e-10
rs113928144	C	T	C	T	-0.0482293	0.0795	0.97352	NA	0.0776	0.3054	BE and EA combined	0.0073765	rank-transformed vitaminD	3.11243e-11
rs11542462	G	A	G	A	0.0219389	-0.0286	0.865492	NA	0.0335	0.3927	BE and EA combined	0.00316302	rank-transformed vitaminD	2.01592e-12
rs11723621	A	G	A	G	0.190659	-0.0111	0.708059	NA	0.0212	0.5988	BE and EA combined	0.00239151	rank-transformed vitaminD	0
rs117576073	G	T	G	T	0.144776	0.0116	0.987577	NA	0.0829	0.8883	BE and EA combined	0.00981797	rank-transformed vitaminD	1.63171e-49
rs117913124	G	A	G	A	0.37589	0.0085	0.972182	NA	0.0671	0.8995	BE and EA combined	0.00664845	rank-transformed vitaminD	0
rs118071012	G	C	G	C	-0.0565144	0.0663	0.965877	NA	0.0582	0.2548	BE and EA combined	0.00594532	rank-transformed vitaminD	9.93581e-22
rs11846838	G	A	G	A	0.015471	0.0023	0.673945	NA	0.0205	0.9118	BE and EA combined	0.00233171	rank-transformed vitaminD	1.62202e-11
rs12123821	C	T	C	T	-0.0790147	-0.0261	0.952036	NA	0.0496	0.5985	BE and EA combined	0.00505798	rank-transformed vitaminD	2.58664e-55
rs1229984	T	C	T	C	0.0442588	-0.0039	0.0224716	NA	0.0562	0.9442	BE and EA combined	0.00711398	rank-transformed vitaminD	2.46395e-10
rs12490042	T	C	T	C	-0.0174566	-0.0073	0.865449	NA	0.0276	0.7898	BE and EA combined	0.00295201	rank-transformed vitaminD	1.67495e-09
rs12720922	G	A	G	A	-0.0234385	-0.0277	0.816875	NA	0.0247	0.2624	BE and EA combined	0.00279286	rank-transformed vitaminD	2.38375e-17
rs13284054	T	C	T	C	-0.0202355	0.0017	0.874876	NA	0.0303	0.9561	BE and EA combined	0.00342472	rank-transformed vitaminD	1.72453e-09
rs138832087	G	A	G	A	-0.0751912	0.0211	0.983656	NA	0.065	0.7452	BE and EA combined	0.00888007	rank-transformed vitaminD	1.25454e-17
rs141138479	T	C	T	C	-0.0834074	-0.0653	0.97621	NA	0.0842	0.4383	BE and EA combined	0.00781137	rank-transformed vitaminD	6.47253e-27
rs146442348	T	A	T	A	-0.0767437	-0.076	0.984584	NA	0.0836	0.3633	BE and EA combined	0.00879018	rank-transformed vitaminD	1.26643e-18
rs17503142	C	G	C	G	-0.0672031	0.0526	0.980111	NA	0.0727	0.4694	BE and EA combined	0.00815304	rank-transformed vitaminD	8.41805e-17
rs17765311	A	C	A	C	0.0181434	0.0083	0.655762	NA	0.0198	0.6775	BE and EA combined	0.00233302	rank-transformed vitaminD	3.71948e-15
rs1800588	C	T	C	T	0.0351629	-0.0145	0.78494	NA	0.0232	0.5325	BE and EA combined	0.00262117	rank-transformed vitaminD	2.47088e-41
rs1972994	A	T	A	T	0.0154242	0.0238	0.351186	NA	0.0199	0.2296	BE and EA combined	0.0022561	rank-transformed vitaminD	4.0529e-12
rs2012736	C	A	C	A	0.0476277	0.0201	0.91795	NA	0.0404	0.6187	BE and EA combined	0.00398262	rank-transformed vitaminD	2.91695e-33
rs2037511	G	A	G	A	-0.0173974	0.014	0.834596	NA	0.0251	0.5757	BE and EA combined	0.00306918	rank-transformed vitaminD	7.20603e-09
rs2074735	G	C	G	C	-0.0314746	0.0292	0.936424	NA	0.039	0.4539	BE and EA combined	0.00439685	rank-transformed vitaminD	4.07993e-13
rs212100	T	C	T	C	0.0645447	-0.0003	0.164272	NA	0.0257	0.9899	BE and EA combined	0.00293846	rank-transformed vitaminD	3.07978e-107
rs2131925	G	T	G	T	0.0242906	-0.0027	0.357708	NA	0.0198	0.8918	BE and EA combined	0.00229575	rank-transformed vitaminD	1.83142e-26
rs2229742	G	C	G	C	0.0261415	0.0361	0.896516	NA	0.0355	0.3089	BE and EA combined	0.00354657	rank-transformed vitaminD	8.47243e-14
rs2245133	T	C	T	C	0.0223083	0.0043	0.833423	NA	0.0265	0.872	BE and EA combined	0.00295149	rank-transformed vitaminD	2.04157e-14
rs2270318	G	A	G	A	-0.0402899	0.0355	0.5836	NA	0.0191	0.06368	BE and EA combined	0.00220123	rank-transformed vitaminD	3.89014e-75
rs2361954	T	G	T	G	-0.0160131	-0.0095	0.615656	NA	0.0196	0.628	BE and EA combined	0.00229761	rank-transformed vitaminD	1.5908e-12
rs2847500	G	A	G	A	0.0212272	0.0309	0.876843	NA	0.0319	0.3327	BE and EA combined	0.00326254	rank-transformed vitaminD	3.85015e-11
rs2975734	C	G	C	G	0.0126407	0.0474	0.560373	NA	0.0192	0.01352	BE and EA combined	0.00211697	rank-transformed vitaminD	1.17809e-09
rs325412	T	C	T	C	0.014063	-0.0218	0.710624	NA	0.0212	0.303	BE and EA combined	0.00245886	rank-transformed vitaminD	5.34765e-09
rs35675346	G	A	G	A	0.0164735	-0.0446	0.759931	NA	0.022	0.04298	BE and EA combined	0.00253408	rank-transformed vitaminD	3.99519e-11
rs3750296	G	C	G	C	0.0207916	-0.062	0.658439	NA	0.0199	0.001882	BE and EA combined	0.00225368	rank-transformed vitaminD	1.4096e-20
rs3814995	C	T	C	T	0.0123345	0.0017	0.687958	NA	0.0245	0.9456	BE and EA combined	0.00225564	rank-transformed vitaminD	2.27195e-08
rs3849374	G	C	G	C	0.0159049	0.0475	0.820703	NA	0.0244	0.05206	BE and EA combined	0.00286762	rank-transformed vitaminD	1.45825e-08
rs401987	C	G	C	G	0.0121569	-0.0144	0.619843	NA	0.0194	0.4575	BE and EA combined	0.00220858	rank-transformed vitaminD	1.85218e-08
rs4121823	T	A	T	A	0.019014	0.0488	0.158175	NA	0.0264	0.06477	BE and EA combined	0.00295143	rank-transformed vitaminD	5.88379e-11
rs41302867	G	A	G	A	-0.0172447	-0.0418	0.876498	NA	0.0301	0.1651	BE and EA combined	0.00307239	rank-transformed vitaminD	9.95413e-09
rs4149056	T	C	T	C	0.0193069	0.017	0.848931	NA	0.0258	0.5105	BE and EA combined	0.00306816	rank-transformed vitaminD	1.56032e-10
rs4390955	C	A	C	A	0.0138891	-0.0039	0.269413	NA	0.0211	0.8514	BE and EA combined	0.00247813	rank-transformed vitaminD	1.04326e-08
rs4660885	G	A	G	A	-0.0114166	0.0089	0.564742	NA	0.019	0.6405	BE and EA combined	0.00204737	rank-transformed vitaminD	1.22896e-08
rs58542926	C	T	C	T	-0.0395175	0.0094	0.924192	NA	0.0358	0.7936	BE and EA combined	0.00404038	rank-transformed vitaminD	6.81732e-23
rs6127099	A	T	A	T	0.0368596	-0.0305	0.721823	NA	0.0232	0.1892	BE and EA combined	0.00254654	rank-transformed vitaminD	8.79461e-48
rs61891388	T	G	T	G	-0.0141049	0.0078	0.543175	NA	0.019	0.6808	BE and EA combined	0.00211888	rank-transformed vitaminD	1.39954e-11
rs6438900	C	G	C	G	-0.0139618	0.0255	0.739943	NA	0.0216	0.239	BE and EA combined	0.00233482	rank-transformed vitaminD	1.11693e-09
rs6672758	C	T	C	T	-0.0167609	-0.0012	0.201427	NA	0.0239	0.9588	BE and EA combined	0.00272572	rank-transformed vitaminD	3.89461e-10
rs6698680	A	G	A	G	0.0156089	-0.0149	0.535107	NA	0.0195	0.4445	BE and EA combined	0.00217208	rank-transformed vitaminD	3.33211e-13
rs6963	T	A	T	A	0.0151063	-0.027	0.713827	NA	0.0211	0.2009	BE and EA combined	0.00239705	rank-transformed vitaminD	1.46879e-10
rs6985620	T	C	T	C	-0.0130272	0.011	0.332536	NA	0.02	0.583	BE and EA combined	0.0023237	rank-transformed vitaminD	1.0339e-08
rs7194344	T	G	T	G	-0.0156761	-0.0182	0.784791	NA	0.0247	0.4601	BE and EA combined	0.00286592	rank-transformed vitaminD	2.25232e-08
rs73015021	A	G	A	G	-0.0266806	0.0168	0.879036	NA	0.0298	0.5729	BE and EA combined	0.00329981	rank-transformed vitaminD	3.09559e-16
rs73080940	T	C	T	C	0.0209604	-0.0502	0.891174	NA	0.0302	0.09663	BE and EA combined	0.00359149	rank-transformed vitaminD	2.67137e-09
rs74723871	G	A	G	A	-0.0637721	0.0031	0.980159	NA	0.0718	0.965	BE and EA combined	0.0084453	rank-transformed vitaminD	2.15643e-14
rs7528419	A	G	A	G	-0.0189151	0.0342	0.775013	NA	0.0229	0.1351	BE and EA combined	0.00256404	rank-transformed vitaminD	8.09061e-14
rs75360998	G	A	G	A	-0.0585999	-0.0351	0.980424	NA	0.0865	0.6851	BE and EA combined	0.00786912	rank-transformed vitaminD	4.78094e-14
rs77532868	C	T	C	T	-0.0303871	0.0894	0.945752	NA	0.0503	0.0758	BE and EA combined	0.00471124	rank-transformed vitaminD	5.59563e-11
rs7784802	A	T	A	T	-0.0130056	0.0414	0.637315	NA	0.0199	0.03817	BE and EA combined	0.00232035	rank-transformed vitaminD	1.04118e-08
rs77924615	G	A	G	A	0.0161204	0.007	0.802271	NA	0.0246	0.7775	BE and EA combined	0.00288481	rank-transformed vitaminD	1.14831e-08
rs7801804	T	C	T	C	-0.0137896	0.0125	0.346054	NA	0.0199	0.5301	BE and EA combined	0.00214884	rank-transformed vitaminD	6.93882e-11
rs7828742	A	G	A	G	0.0228609	0.0245	0.40166	NA	0.0195	0.2085	BE and EA combined	0.00221489	rank-transformed vitaminD	2.81796e-25
rs7928249	A	G	A	G	-0.109154	-0.0398	0.209643	NA	0.0222	0.07283	BE and EA combined	0.00269639	rank-transformed vitaminD	0
rs8018720	G	C	G	C	0.037758	-0.0044	0.176758	NA	0.025	0.8614	BE and EA combined	0.00277465	rank-transformed vitaminD	1.78969e-42
rs899631	G	T	G	T	0.012976	0.0173	0.610153	NA	0.0193	0.3714	BE and EA combined	0.00221156	rank-transformed vitaminD	2.21406e-09
rs9536961	A	G	A	G	0.0130494	0.0221	0.653832	NA	0.0202	0.2723	BE and EA combined	0.00235047	rank-transformed vitaminD	1.41351e-08
rs964184	G	C	G	C	-0.0396804	-0.0083	0.131169	NA	0.0276	0.7634	BE and EA combined	0.00324103	rank-transformed vitaminD	9.14046e-35
rs9687030	A	G	A	G	0.0119555	0.0088	0.562451	NA	0.019	0.6436	BE and EA combined	0.00216738	rank-transformed vitaminD	1.73296e-08
rs9861009	T	C	T	C	-0.0158128	0.0031	0.275055	NA	0.0212	0.8833	BE and EA combined	0.00258644	rank-transformed vitaminD	4.8664e-10
rs10050247	T	C	T	C	0.0222406	-0.0759	0.869689	NA	0.0406	0.06148	Esophageal carcinoma	0.00326255	rank-transformed vitaminD	4.65008e-12
rs10085881	T	C	T	C	0.0146758	0.0053	0.714716	NA	0.0307	0.8634	Esophageal carcinoma	0.00230286	rank-transformed vitaminD	9.27688e-11
rs1047891	C	A	C	A	0.014668	0.0326	0.684126	NA	0.0307	0.2889	Esophageal carcinoma	0.00230968	rank-transformed vitaminD	1.07194e-10
rs10887718	C	T	C	T	0.0126025	-0.0298	0.47171	NA	0.0271	0.2712	Esophageal carcinoma	0.00222485	rank-transformed vitaminD	7.37584e-09
rs10908465	C	T	C	T	-0.0168166	-0.0002	0.731609	NA	0.0309	0.9947	Esophageal carcinoma	0.00239061	rank-transformed vitaminD	1.00032e-12
rs10985827	T	G	T	G	-0.0205058	-0.0179	0.860689	NA	0.0396	0.6509	Esophageal carcinoma	0.00312553	rank-transformed vitaminD	2.67701e-11
rs11060406	C	T	C	T	0.0321685	0.0417	0.962553	NA	0.0769	0.5872	Esophageal carcinoma	0.00546203	rank-transformed vitaminD	1.9371e-09
rs11127048	G	A	G	A	-0.0222863	-0.0367	0.381521	NA	0.0283	0.1956	Esophageal carcinoma	0.00225488	rank-transformed vitaminD	2.45229e-23
rs11209976	C	T	C	T	0.0134103	0.004	0.469336	NA	0.0285	0.8885	Esophageal carcinoma	0.00217453	rank-transformed vitaminD	3.48016e-10
rs113928144	C	T	C	T	-0.0482293	0.0677	0.97352	NA	0.1257	0.5901	Esophageal carcinoma	0.0073765	rank-transformed vitaminD	3.11243e-11
rs11542462	G	A	G	A	0.0219389	0.0283	0.865492	NA	0.0515	0.5821	Esophageal carcinoma	0.00316302	rank-transformed vitaminD	2.01592e-12
rs11723621	A	G	A	G	0.190659	-0.0385	0.708059	NA	0.0304	0.2053	Esophageal carcinoma	0.00239151	rank-transformed vitaminD	0
rs117576073	G	T	G	T	0.144776	0.1943	0.987577	NA	0.1231	0.1144	Esophageal carcinoma	0.00981797	rank-transformed vitaminD	1.63171e-49
rs117913124	G	A	G	A	0.37589	0.0946	0.972182	NA	0.1018	0.3527	Esophageal carcinoma	0.00664845	rank-transformed vitaminD	0
rs118071012	G	C	G	C	-0.0565144	0.0572	0.965877	NA	0.0829	0.4901	Esophageal carcinoma	0.00594532	rank-transformed vitaminD	9.93581e-22
rs11846838	G	A	G	A	0.015471	-0.0128	0.673945	NA	0.0296	0.6656	Esophageal carcinoma	0.00233171	rank-transformed vitaminD	1.62202e-11
rs12123821	C	T	C	T	-0.0790147	0.0123	0.952036	NA	0.0736	0.8671	Esophageal carcinoma	0.00505798	rank-transformed vitaminD	2.58664e-55
rs1229984	T	C	T	C	0.0442588	0.03	0.0224716	NA	0.0801	0.7077	Esophageal carcinoma	0.00711398	rank-transformed vitaminD	2.46395e-10
rs12490042	T	C	T	C	-0.0174566	-0.0434	0.865449	NA	0.0398	0.275	Esophageal carcinoma	0.00295201	rank-transformed vitaminD	1.67495e-09
rs12720922	G	A	G	A	-0.0234385	-0.0158	0.816875	NA	0.0356	0.6577	Esophageal carcinoma	0.00279286	rank-transformed vitaminD	2.38375e-17
rs13284054	T	C	T	C	-0.0202355	-0.0463	0.874876	NA	0.0434	0.2864	Esophageal carcinoma	0.00342472	rank-transformed vitaminD	1.72453e-09
rs138832087	G	A	G	A	-0.0751912	0.1069	0.983656	NA	0.0999	0.2845	Esophageal carcinoma	0.00888007	rank-transformed vitaminD	1.25454e-17
rs141138479	T	C	T	C	-0.0834074	0.078	0.97621	NA	0.1265	0.5376	Esophageal carcinoma	0.00781137	rank-transformed vitaminD	6.47253e-27
rs146442348	T	A	T	A	-0.0767437	-0.0864	0.984584	NA	0.1267	0.4957	Esophageal carcinoma	0.00879018	rank-transformed vitaminD	1.26643e-18
rs17503142	C	G	C	G	-0.0672031	0.0131	0.980111	NA	0.1069	0.9025	Esophageal carcinoma	0.00815304	rank-transformed vitaminD	8.41805e-17
rs17765311	A	C	A	C	0.0181434	0.0026	0.655762	NA	0.0285	0.9269	Esophageal carcinoma	0.00233302	rank-transformed vitaminD	3.71948e-15
rs1800588	C	T	C	T	0.0351629	-0.0083	0.78494	NA	0.0331	0.8017	Esophageal carcinoma	0.00262117	rank-transformed vitaminD	2.47088e-41
rs1972994	A	T	A	T	0.0154242	0.0533	0.351186	NA	0.0287	0.06351	Esophageal carcinoma	0.0022561	rank-transformed vitaminD	4.0529e-12
rs2012736	C	A	C	A	0.0476277	0.0445	0.91795	NA	0.0593	0.4533	Esophageal carcinoma	0.00398262	rank-transformed vitaminD	2.91695e-33
rs2037511	G	A	G	A	-0.0173974	-0.0269	0.834596	NA	0.0359	0.4542	Esophageal carcinoma	0.00306918	rank-transformed vitaminD	7.20603e-09
rs2074735	G	C	G	C	-0.0314746	-0.0518	0.936424	NA	0.0561	0.3557	Esophageal carcinoma	0.00439685	rank-transformed vitaminD	4.07993e-13
rs212100	T	C	T	C	0.0645447	0.0068	0.164272	NA	0.0369	0.8529	Esophageal carcinoma	0.00293846	rank-transformed vitaminD	3.07978e-107
rs2131925	G	T	G	T	0.0242906	0.0343	0.357708	NA	0.0288	0.2334	Esophageal carcinoma	0.00229575	rank-transformed vitaminD	1.83142e-26
rs2229742	G	C	G	C	0.0261415	0.0672	0.896516	NA	0.0541	0.2139	Esophageal carcinoma	0.00354657	rank-transformed vitaminD	8.47243e-14
rs2245133	T	C	T	C	0.0223083	-0.0211	0.833423	NA	0.0382	0.581	Esophageal carcinoma	0.00295149	rank-transformed vitaminD	2.04157e-14
rs2270318	G	A	G	A	-0.0402899	-0.0013	0.5836	NA	0.0276	0.9637	Esophageal carcinoma	0.00220123	rank-transformed vitaminD	3.89014e-75
rs2361954	T	G	T	G	-0.0160131	-0.0048	0.615656	NA	0.0279	0.8624	Esophageal carcinoma	0.00229761	rank-transformed vitaminD	1.5908e-12
rs2847500	G	A	G	A	0.0212272	0.0262	0.876843	NA	0.046	0.5693	Esophageal carcinoma	0.00326254	rank-transformed vitaminD	3.85015e-11
rs2975734	C	G	C	G	0.0126407	0.0066	0.560373	NA	0.0277	0.8129	Esophageal carcinoma	0.00211697	rank-transformed vitaminD	1.17809e-09
rs325412	T	C	T	C	0.014063	0.0226	0.710624	NA	0.0306	0.4606	Esophageal carcinoma	0.00245886	rank-transformed vitaminD	5.34765e-09
rs35675346	G	A	G	A	0.0164735	-0.0694	0.759931	NA	0.0316	0.02803	Esophageal carcinoma	0.00253408	rank-transformed vitaminD	3.99519e-11
rs3750296	G	C	G	C	0.0207916	-0.0793	0.658439	NA	0.0288	0.005865	Esophageal carcinoma	0.00225368	rank-transformed vitaminD	1.4096e-20
rs3814995	C	T	C	T	0.0123345	-0.0356	0.687958	NA	0.0362	0.3246	Esophageal carcinoma	0.00225564	rank-transformed vitaminD	2.27195e-08
rs3849374	G	C	G	C	0.0159049	0.068	0.820703	NA	0.0355	0.05548	Esophageal carcinoma	0.00286762	rank-transformed vitaminD	1.45825e-08
rs401987	C	G	C	G	0.0121569	0.0187	0.619843	NA	0.028	0.5055	Esophageal carcinoma	0.00220858	rank-transformed vitaminD	1.85218e-08
rs4121823	T	A	T	A	0.019014	0.0477	0.158175	NA	0.0383	0.2128	Esophageal carcinoma	0.00295143	rank-transformed vitaminD	5.88379e-11
rs41302867	G	A	G	A	-0.0172447	-0.016	0.876498	NA	0.0439	0.7161	Esophageal carcinoma	0.00307239	rank-transformed vitaminD	9.95413e-09
rs4149056	T	C	T	C	0.0193069	0.0269	0.848931	NA	0.037	0.4672	Esophageal carcinoma	0.00306816	rank-transformed vitaminD	1.56032e-10
rs4390955	C	A	C	A	0.0138891	-0.0014	0.269413	NA	0.0304	0.9639	Esophageal carcinoma	0.00247813	rank-transformed vitaminD	1.04326e-08
rs4660885	G	A	G	A	-0.0114166	0.0051	0.564742	NA	0.0274	0.8525	Esophageal carcinoma	0.00204737	rank-transformed vitaminD	1.22896e-08
rs58542926	C	T	C	T	-0.0395175	0.0295	0.924192	NA	0.0515	0.5671	Esophageal carcinoma	0.00404038	rank-transformed vitaminD	6.81732e-23
rs6127099	A	T	A	T	0.0368596	-0.0288	0.721823	NA	0.034	0.3977	Esophageal carcinoma	0.00254654	rank-transformed vitaminD	8.79461e-48
rs61891388	T	G	T	G	-0.0141049	0.0123	0.543175	NA	0.0274	0.654	Esophageal carcinoma	0.00211888	rank-transformed vitaminD	1.39954e-11
rs6438900	C	G	C	G	-0.0139618	0.0315	0.739943	NA	0.0311	0.3104	Esophageal carcinoma	0.00233482	rank-transformed vitaminD	1.11693e-09
rs6672758	C	T	C	T	-0.0167609	-0.002	0.201427	NA	0.04	0.9605	Esophageal carcinoma	0.00272572	rank-transformed vitaminD	3.89461e-10
rs6698680	A	G	A	G	0.0156089	-0.0274	0.535107	NA	0.0287	0.3406	Esophageal carcinoma	0.00217208	rank-transformed vitaminD	3.33211e-13
rs6963	T	A	T	A	0.0151063	-0.0624	0.713827	NA	0.0305	0.04069	Esophageal carcinoma	0.00239705	rank-transformed vitaminD	1.46879e-10
rs6985620	T	C	T	C	-0.0130272	-0.0392	0.332536	NA	0.029	0.1761	Esophageal carcinoma	0.0023237	rank-transformed vitaminD	1.0339e-08
rs7194344	T	G	T	G	-0.0156761	-0.0425	0.784791	NA	0.0354	0.2298	Esophageal carcinoma	0.00286592	rank-transformed vitaminD	2.25232e-08
rs73015021	A	G	A	G	-0.0266806	0.0149	0.879036	NA	0.0436	0.7333	Esophageal carcinoma	0.00329981	rank-transformed vitaminD	3.09559e-16
rs73080940	T	C	T	C	0.0209604	-0.1151	0.891174	NA	0.0435	0.008106	Esophageal carcinoma	0.00359149	rank-transformed vitaminD	2.67137e-09
rs74723871	G	A	G	A	-0.0637721	-0.0061	0.980159	NA	0.1082	0.9552	Esophageal carcinoma	0.0084453	rank-transformed vitaminD	2.15643e-14
rs7528419	A	G	A	G	-0.0189151	0.058	0.775013	NA	0.0327	0.07581	Esophageal carcinoma	0.00256404	rank-transformed vitaminD	8.09061e-14
rs75360998	G	A	G	A	-0.0585999	0.1038	0.980424	NA	0.1414	0.4629	Esophageal carcinoma	0.00786912	rank-transformed vitaminD	4.78094e-14
rs77532868	C	T	C	T	-0.0303871	0.0998	0.945752	NA	0.0741	0.178	Esophageal carcinoma	0.00471124	rank-transformed vitaminD	5.59563e-11
rs7784802	A	T	A	T	-0.0130056	0.023	0.637315	NA	0.0289	0.4264	Esophageal carcinoma	0.00232035	rank-transformed vitaminD	1.04118e-08
rs77924615	G	A	G	A	0.0161204	0.0157	0.802271	NA	0.0357	0.6602	Esophageal carcinoma	0.00288481	rank-transformed vitaminD	1.14831e-08
rs7801804	T	C	T	C	-0.0137896	0.0187	0.346054	NA	0.0288	0.5154	Esophageal carcinoma	0.00214884	rank-transformed vitaminD	6.93882e-11
rs7828742	A	G	A	G	0.0228609	0.0644	0.40166	NA	0.0279	0.02101	Esophageal carcinoma	0.00221489	rank-transformed vitaminD	2.81796e-25
rs7928249	A	G	A	G	-0.109154	0.0033	0.209643	NA	0.0316	0.9158	Esophageal carcinoma	0.00269639	rank-transformed vitaminD	0
rs8018720	G	C	G	C	0.037758	-0.0103	0.176758	NA	0.0364	0.7781	Esophageal carcinoma	0.00277465	rank-transformed vitaminD	1.78969e-42
rs899631	G	T	G	T	0.012976	0.0194	0.610153	NA	0.0278	0.4836	Esophageal carcinoma	0.00221156	rank-transformed vitaminD	2.21406e-09
rs9536961	A	G	A	G	0.0130494	0.0622	0.653832	NA	0.0291	0.03262	Esophageal carcinoma	0.00235047	rank-transformed vitaminD	1.41351e-08
rs964184	G	C	G	C	-0.0396804	0.0271	0.131169	NA	0.0393	0.4904	Esophageal carcinoma	0.00324103	rank-transformed vitaminD	9.14046e-35
rs9687030	A	G	A	G	0.0119555	0.0166	0.562451	NA	0.0273	0.5432	Esophageal carcinoma	0.00216738	rank-transformed vitaminD	1.73296e-08
rs9861009	T	C	T	C	-0.0158128	0.0153	0.275055	NA	0.0304	0.6149	Esophageal carcinoma	0.00258644	rank-transformed vitaminD	4.8664e-10
rs10050247	T	C	T	C	0.0222406	-0.0799	0.869689	NA	0.0332	0.01606	Barrett's Esophagus	0.00326255	rank-transformed vitaminD	4.65008e-12
rs10085881	T	C	T	C	0.0146758	0.0154	0.714716	NA	0.025	0.5383	Barrett's Esophagus	0.00230286	rank-transformed vitaminD	9.27688e-11
rs1047891	C	A	C	A	0.014668	0.0111	0.684126	NA	0.025	0.6553	Barrett's Esophagus	0.00230968	rank-transformed vitaminD	1.07194e-10
rs10887718	C	T	C	T	0.0126025	0.0244	0.47171	NA	0.0221	0.2697	Barrett's Esophagus	0.00222485	rank-transformed vitaminD	7.37584e-09
rs10908465	C	T	C	T	-0.0168166	-0.02	0.731609	NA	0.025	0.4234	Barrett's Esophagus	0.00239061	rank-transformed vitaminD	1.00032e-12
rs10985827	T	G	T	G	-0.0205058	0.0108	0.860689	NA	0.0322	0.7372	Barrett's Esophagus	0.00312553	rank-transformed vitaminD	2.67701e-11
rs11060406	C	T	C	T	0.0321685	0.0566	0.962553	NA	0.0619	0.3607	Barrett's Esophagus	0.00546203	rank-transformed vitaminD	1.9371e-09
rs11127048	G	A	G	A	-0.0222863	-0.0139	0.381521	NA	0.0229	0.5443	Barrett's Esophagus	0.00225488	rank-transformed vitaminD	2.45229e-23
rs11209976	C	T	C	T	0.0134103	-0.0194	0.469336	NA	0.0233	0.4064	Barrett's Esophagus	0.00217453	rank-transformed vitaminD	3.48016e-10
rs113928144	C	T	C	T	-0.0482293	0.048	0.97352	NA	0.0864	0.5786	Barrett's Esophagus	0.0073765	rank-transformed vitaminD	3.11243e-11
rs11542462	G	A	G	A	0.0219389	-0.0516	0.865492	NA	0.0381	0.1764	Barrett's Esophagus	0.00316302	rank-transformed vitaminD	2.01592e-12
rs11723621	A	G	A	G	0.190659	0.0004	0.708059	NA	0.0248	0.9856	Barrett's Esophagus	0.00239151	rank-transformed vitaminD	0
rs117576073	G	T	G	T	0.144776	-0.0846	0.987577	NA	0.094	0.3681	Barrett's Esophagus	0.00981797	rank-transformed vitaminD	1.63171e-49
rs117913124	G	A	G	A	0.37589	-0.0441	0.972182	NA	0.0763	0.5631	Barrett's Esophagus	0.00664845	rank-transformed vitaminD	0
rs118071012	G	C	G	C	-0.0565144	0.0677	0.965877	NA	0.0687	0.3241	Barrett's Esophagus	0.00594532	rank-transformed vitaminD	9.93581e-22
rs11846838	G	A	G	A	0.015471	0.0052	0.673945	NA	0.024	0.8266	Barrett's Esophagus	0.00233171	rank-transformed vitaminD	1.62202e-11
rs12123821	C	T	C	T	-0.0790147	-0.0487	0.952036	NA	0.0572	0.3947	Barrett's Esophagus	0.00505798	rank-transformed vitaminD	2.58664e-55
rs1229984	T	C	T	C	0.0442588	-0.0159	0.0224716	NA	0.0666	0.8111	Barrett's Esophagus	0.00711398	rank-transformed vitaminD	2.46395e-10
rs12490042	T	C	T	C	-0.0174566	0.0114	0.865449	NA	0.0323	0.7244	Barrett's Esophagus	0.00295201	rank-transformed vitaminD	1.67495e-09
rs12720922	G	A	G	A	-0.0234385	-0.0386	0.816875	NA	0.0289	0.181	Barrett's Esophagus	0.00279286	rank-transformed vitaminD	2.38375e-17
rs13284054	T	C	T	C	-0.0202355	0.0316	0.874876	NA	0.0356	0.3744	Barrett's Esophagus	0.00342472	rank-transformed vitaminD	1.72453e-09
rs138832087	G	A	G	A	-0.0751912	-0.025	0.983656	NA	0.0741	0.7358	Barrett's Esophagus	0.00888007	rank-transformed vitaminD	1.25454e-17
rs141138479	T	C	T	C	-0.0834074	-0.1167	0.97621	NA	0.0954	0.221	Barrett's Esophagus	0.00781137	rank-transformed vitaminD	6.47253e-27
rs146442348	T	A	T	A	-0.0767437	-0.082	0.984584	NA	0.0963	0.3944	Barrett's Esophagus	0.00879018	rank-transformed vitaminD	1.26643e-18
rs17503142	C	G	C	G	-0.0672031	0.0604	0.980111	NA	0.0838	0.4711	Barrett's Esophagus	0.00815304	rank-transformed vitaminD	8.41805e-17
rs17765311	A	C	A	C	0.0181434	0.0091	0.655762	NA	0.0233	0.6967	Barrett's Esophagus	0.00233302	rank-transformed vitaminD	3.71948e-15
rs1800588	C	T	C	T	0.0351629	-0.0106	0.78494	NA	0.0273	0.6989	Barrett's Esophagus	0.00262117	rank-transformed vitaminD	2.47088e-41
rs1972994	A	T	A	T	0.0154242	0.01	0.351186	NA	0.0232	0.6667	Barrett's Esophagus	0.0022561	rank-transformed vitaminD	4.0529e-12
rs2012736	C	A	C	A	0.0476277	0.0096	0.91795	NA	0.0468	0.837	Barrett's Esophagus	0.00398262	rank-transformed vitaminD	2.91695e-33
rs2037511	G	A	G	A	-0.0173974	0.0442	0.834596	NA	0.0295	0.1335	Barrett's Esophagus	0.00306918	rank-transformed vitaminD	7.20603e-09
rs2074735	G	C	G	C	-0.0314746	0.0731	0.936424	NA	0.0458	0.1107	Barrett's Esophagus	0.00439685	rank-transformed vitaminD	4.07993e-13
rs212100	T	C	T	C	0.0645447	-0.0102	0.164272	NA	0.0301	0.7357	Barrett's Esophagus	0.00293846	rank-transformed vitaminD	3.07978e-107
rs2131925	G	T	G	T	0.0242906	-0.0181	0.357708	NA	0.0232	0.4341	Barrett's Esophagus	0.00229575	rank-transformed vitaminD	1.83142e-26
rs2229742	G	C	G	C	0.0261415	0.009	0.896516	NA	0.0406	0.8251	Barrett's Esophagus	0.00354657	rank-transformed vitaminD	8.47243e-14
rs2245133	T	C	T	C	0.0223083	0.0248	0.833423	NA	0.0312	0.4259	Barrett's Esophagus	0.00295149	rank-transformed vitaminD	2.04157e-14
rs2270318	G	A	G	A	-0.0402899	0.0488	0.5836	NA	0.0224	0.02951	Barrett's Esophagus	0.00220123	rank-transformed vitaminD	3.89014e-75
rs2361954	T	G	T	G	-0.0160131	-0.0142	0.615656	NA	0.0229	0.5371	Barrett's Esophagus	0.00229761	rank-transformed vitaminD	1.5908e-12
rs2847500	G	A	G	A	0.0212272	0.0326	0.876843	NA	0.0372	0.3816	Barrett's Esophagus	0.00326254	rank-transformed vitaminD	3.85015e-11
rs2975734	C	G	C	G	0.0126407	0.0695	0.560373	NA	0.0225	0.001987	Barrett's Esophagus	0.00211697	rank-transformed vitaminD	1.17809e-09
rs325412	T	C	T	C	0.014063	-0.0495	0.710624	NA	0.0248	0.04543	Barrett's Esophagus	0.00245886	rank-transformed vitaminD	5.34765e-09
rs35675346	G	A	G	A	0.0164735	-0.0291	0.759931	NA	0.0259	0.2613	Barrett's Esophagus	0.00253408	rank-transformed vitaminD	3.99519e-11
rs3750296	G	C	G	C	0.0207916	-0.0537	0.658439	NA	0.0233	0.02138	Barrett's Esophagus	0.00225368	rank-transformed vitaminD	1.4096e-20
rs3814995	C	T	C	T	0.0123345	0.0206	0.687958	NA	0.0284	0.4681	Barrett's Esophagus	0.00225564	rank-transformed vitaminD	2.27195e-08
rs3849374	G	C	G	C	0.0159049	0.0361	0.820703	NA	0.0285	0.2045	Barrett's Esophagus	0.00286762	rank-transformed vitaminD	1.45825e-08
rs401987	C	G	C	G	0.0121569	-0.0309	0.619843	NA	0.0227	0.1726	Barrett's Esophagus	0.00220858	rank-transformed vitaminD	1.85218e-08
rs4121823	T	A	T	A	0.019014	0.0486	0.158175	NA	0.0309	0.1156	Barrett's Esophagus	0.00295143	rank-transformed vitaminD	5.88379e-11
rs41302867	G	A	G	A	-0.0172447	-0.0521	0.876498	NA	0.035	0.1365	Barrett's Esophagus	0.00307239	rank-transformed vitaminD	9.95413e-09
rs4149056	T	C	T	C	0.0193069	0.0074	0.848931	NA	0.0304	0.807	Barrett's Esophagus	0.00306816	rank-transformed vitaminD	1.56032e-10
rs4390955	C	A	C	A	0.0138891	0.0003	0.269413	NA	0.0247	0.9909	Barrett's Esophagus	0.00247813	rank-transformed vitaminD	1.04326e-08
rs4660885	G	A	G	A	-0.0114166	0.0063	0.564742	NA	0.0223	0.7783	Barrett's Esophagus	0.00204737	rank-transformed vitaminD	1.22896e-08
rs58542926	C	T	C	T	-0.0395175	-0.0055	0.924192	NA	0.0418	0.8946	Barrett's Esophagus	0.00404038	rank-transformed vitaminD	6.81732e-23
rs6127099	A	T	A	T	0.0368596	-0.0268	0.721823	NA	0.027	0.3212	Barrett's Esophagus	0.00254654	rank-transformed vitaminD	8.79461e-48
rs61891388	T	G	T	G	-0.0141049	0.0121	0.543175	NA	0.0223	0.5854	Barrett's Esophagus	0.00211888	rank-transformed vitaminD	1.39954e-11
rs6438900	C	G	C	G	-0.0139618	0.0244	0.739943	NA	0.0253	0.3354	Barrett's Esophagus	0.00233482	rank-transformed vitaminD	1.11693e-09
rs6672758	C	T	C	T	-0.0167609	-0.0155	0.201427	NA	0.028	0.5787	Barrett's Esophagus	0.00272572	rank-transformed vitaminD	3.89461e-10
rs6698680	A	G	A	G	0.0156089	-0.0097	0.535107	NA	0.0227	0.6677	Barrett's Esophagus	0.00217208	rank-transformed vitaminD	3.33211e-13
rs6963	T	A	T	A	0.0151063	0.0003	0.713827	NA	0.0247	0.9908	Barrett's Esophagus	0.00239705	rank-transformed vitaminD	1.46879e-10
rs6985620	T	C	T	C	-0.0130272	0.038	0.332536	NA	0.0234	0.1039	Barrett's Esophagus	0.0023237	rank-transformed vitaminD	1.0339e-08
rs7194344	T	G	T	G	-0.0156761	-0.0019	0.784791	NA	0.0291	0.9467	Barrett's Esophagus	0.00286592	rank-transformed vitaminD	2.25232e-08
rs73015021	A	G	A	G	-0.0266806	0.0143	0.879036	NA	0.0347	0.681	Barrett's Esophagus	0.00329981	rank-transformed vitaminD	3.09559e-16
rs73080940	T	C	T	C	0.0209604	-0.0275	0.891174	NA	0.0353	0.4364	Barrett's Esophagus	0.00359149	rank-transformed vitaminD	2.67137e-09
rs74723871	G	A	G	A	-0.0637721	-0.0063	0.980159	NA	0.0824	0.9386	Barrett's Esophagus	0.0084453	rank-transformed vitaminD	2.15643e-14
rs7528419	A	G	A	G	-0.0189151	0.0148	0.775013	NA	0.0268	0.5805	Barrett's Esophagus	0.00256404	rank-transformed vitaminD	8.09061e-14
rs75360998	G	A	G	A	-0.0585999	-0.0638	0.980424	NA	0.0995	0.521	Barrett's Esophagus	0.00786912	rank-transformed vitaminD	4.78094e-14
rs77532868	C	T	C	T	-0.0303871	0.0888	0.945752	NA	0.0584	0.1285	Barrett's Esophagus	0.00471124	rank-transformed vitaminD	5.59563e-11
rs7784802	A	T	A	T	-0.0130056	0.0559	0.637315	NA	0.0233	0.01673	Barrett's Esophagus	0.00232035	rank-transformed vitaminD	1.04118e-08
rs77924615	G	A	G	A	0.0161204	0.0029	0.802271	NA	0.0288	0.9186	Barrett's Esophagus	0.00288481	rank-transformed vitaminD	1.14831e-08
rs7801804	T	C	T	C	-0.0137896	0.0053	0.346054	NA	0.0233	0.8211	Barrett's Esophagus	0.00214884	rank-transformed vitaminD	6.93882e-11
rs7828742	A	G	A	G	0.0228609	0.0038	0.40166	NA	0.0228	0.8667	Barrett's Esophagus	0.00221489	rank-transformed vitaminD	2.81796e-25
rs7928249	A	G	A	G	-0.109154	-0.0718	0.209643	NA	0.0262	0.006212	Barrett's Esophagus	0.00269639	rank-transformed vitaminD	0
rs8018720	G	C	G	C	0.037758	0.0059	0.176758	NA	0.0291	0.8405	Barrett's Esophagus	0.00277465	rank-transformed vitaminD	1.78969e-42
rs899631	G	T	G	T	0.012976	0.0216	0.610153	NA	0.0227	0.3409	Barrett's Esophagus	0.00221156	rank-transformed vitaminD	2.21406e-09
rs9536961	A	G	A	G	0.0130494	-0.0057	0.653832	NA	0.0235	0.8081	Barrett's Esophagus	0.00235047	rank-transformed vitaminD	1.41351e-08
rs964184	G	C	G	C	-0.0396804	-0.0228	0.131169	NA	0.0325	0.4829	Barrett's Esophagus	0.00324103	rank-transformed vitaminD	9.14046e-35
rs9687030	A	G	A	G	0.0119555	0.0083	0.562451	NA	0.0223	0.7083	Barrett's Esophagus	0.00216738	rank-transformed vitaminD	1.73296e-08
rs9861009	T	C	T	C	-0.0158128	-0.0078	0.275055	NA	0.0249	0.7536	Barrett's Esophagus	0.00258644	rank-transformed vitaminD	4.8664e-10
rs10050247	T	C	T	C	0.0222406	-0.0354	0.869689	NA	0.0255	0.1651	SCC	0.00326255	rank-transformed vitaminD	4.65008e-12
rs10085881	T	C	T	C	0.0146758	0.0169	0.714716	NA	0.0196	0.386	SCC	0.00230286	rank-transformed vitaminD	9.27688e-11
rs1047891	C	A	C	A	0.014668	0.0062	0.684126	NA	0.0192	0.7474	SCC	0.00230968	rank-transformed vitaminD	1.07194e-10
rs10887718	C	T	C	T	0.0126025	-0.0127	0.47171	NA	0.0173	0.4618	SCC	0.00222485	rank-transformed vitaminD	7.37584e-09
rs10908465	C	T	C	T	-0.0168166	-0.029	0.731609	NA	0.0196	0.139	SCC	0.00239061	rank-transformed vitaminD	1.00032e-12
rs10985827	T	G	T	G	-0.0205058	0.0291	0.860689	NA	0.0255	0.2546	SCC	0.00312553	rank-transformed vitaminD	2.67701e-11
rs11060406	C	T	C	T	0.0321685	0.003	0.962553	NA	0.0467	0.9488	SCC	0.00546203	rank-transformed vitaminD	1.9371e-09
rs11127048	G	A	G	A	-0.0222863	-0.0081	0.381521	NA	0.0201	0.6855	SCC	0.00225488	rank-transformed vitaminD	2.45229e-23
rs11209976	C	T	C	T	0.0134103	0.0394	0.469336	NA	0.0178	0.02711	SCC	0.00217453	rank-transformed vitaminD	3.48016e-10
rs113928144	C	T	C	T	-0.0482293	-0.2192	0.97352	NA	0.2123	0.3019	SCC	0.0073765	rank-transformed vitaminD	3.11243e-11
rs11542462	G	A	G	A	0.0219389	0.0585	0.865492	NA	0.0308	0.05735	SCC	0.00316302	rank-transformed vitaminD	2.01592e-12
rs11723621	A	G	A	G	0.190659	0.0053	0.708059	NA	0.0191	0.7822	SCC	0.00239151	rank-transformed vitaminD	0
rs117576073	G	T	G	T	0.144776	0.2983	0.987577	NA	0.2492	0.2313	SCC	0.00981797	rank-transformed vitaminD	1.63171e-49
rs117913124	G	A	G	A	0.37589	-0.1127	0.972182	NA	0.0593	0.05743	SCC	0.00664845	rank-transformed vitaminD	0
rs118071012	G	C	G	C	-0.0565144	0.0784	0.965877	NA	0.0541	0.147	SCC	0.00594532	rank-transformed vitaminD	9.93581e-22
rs11846838	G	A	G	A	0.015471	-0.0256	0.673945	NA	0.0187	0.171	SCC	0.00233171	rank-transformed vitaminD	1.62202e-11
rs12123821	C	T	C	T	-0.0790147	-0.0927	0.952036	NA	0.0455	0.04175	SCC	0.00505798	rank-transformed vitaminD	2.58664e-55
rs1229984	T	C	T	C	0.0442588	0.077	0.0224716	NA	0.0521	0.1396	SCC	0.00711398	rank-transformed vitaminD	2.46395e-10
rs12490042	T	C	T	C	-0.0174566	-0.061	0.865449	NA	0.025	0.01489	SCC	0.00295201	rank-transformed vitaminD	1.67495e-09
rs12720922	G	A	G	A	-0.0234385	-0.0117	0.816875	NA	0.0224	0.6028	SCC	0.00279286	rank-transformed vitaminD	2.38375e-17
rs13284054	T	C	T	C	-0.0202355	0.02	0.874876	NA	0.027	0.4583	SCC	0.00342472	rank-transformed vitaminD	1.72453e-09
rs138832087	G	A	G	A	-0.0751912	-0.0404	0.983656	NA	0.0806	0.6162	SCC	0.00888007	rank-transformed vitaminD	1.25454e-17
rs141138479	T	C	T	C	-0.0834074	0.0846	0.97621	NA	0.0843	0.3159	SCC	0.00781137	rank-transformed vitaminD	6.47253e-27
rs146442348	T	A	T	A	-0.0767437	-0.0289	0.984584	NA	0.0763	0.705	SCC	0.00879018	rank-transformed vitaminD	1.26643e-18
rs17503142	C	G	C	G	-0.0672031	-0.0335	0.980111	NA	0.0778	0.6671	SCC	0.00815304	rank-transformed vitaminD	8.41805e-17
rs17765311	A	C	A	C	0.0181434	-0.0034	0.655762	NA	0.0182	0.8522	SCC	0.00233302	rank-transformed vitaminD	3.71948e-15
rs1800588	C	T	C	T	0.0351629	-0.0196	0.78494	NA	0.0208	0.3474	SCC	0.00262117	rank-transformed vitaminD	2.47088e-41
rs1972994	A	T	A	T	0.0154242	-0.0065	0.351186	NA	0.0183	0.7234	SCC	0.0022561	rank-transformed vitaminD	4.0529e-12
rs2012736	C	A	C	A	0.0476277	-0.0417	0.91795	NA	0.0348	0.2304	SCC	0.00398262	rank-transformed vitaminD	2.91695e-33
rs2037511	G	A	G	A	-0.0173974	-0.0535	0.834596	NA	0.0226	0.01777	SCC	0.00306918	rank-transformed vitaminD	7.20603e-09
rs2074735	G	C	G	C	-0.0314746	-0.0502	0.936424	NA	0.0335	0.1336	SCC	0.00439685	rank-transformed vitaminD	4.07993e-13
rs212100	T	C	T	C	0.0645447	-0.0024	0.164272	NA	0.0236	0.92	SCC	0.00293846	rank-transformed vitaminD	3.07978e-107
rs2131925	G	T	G	T	0.0242906	0.032	0.357708	NA	0.0183	0.07977	SCC	0.00229575	rank-transformed vitaminD	1.83142e-26
rs2229742	G	C	G	C	0.0261415	-0.104	0.896516	NA	0.0488	0.03321	SCC	0.00354657	rank-transformed vitaminD	8.47243e-14
rs2245133	T	C	T	C	0.0223083	0.0275	0.833423	NA	0.024	0.2532	SCC	0.00295149	rank-transformed vitaminD	2.04157e-14
rs2270318	G	A	G	A	-0.0402899	-0.0519	0.5836	NA	0.0175	0.00307	SCC	0.00220123	rank-transformed vitaminD	3.89014e-75
rs2361954	T	G	T	G	-0.0160131	0.0098	0.615656	NA	0.0178	0.5829	SCC	0.00229761	rank-transformed vitaminD	1.5908e-12
rs2847500	G	A	G	A	0.0212272	0.0429	0.876843	NA	0.0289	0.1372	SCC	0.00326254	rank-transformed vitaminD	3.85015e-11
rs293435	C	T	C	T	0.0178295	-0.0048	0.713716	NA	0.0192	0.8003	SCC	0.00235493	rank-transformed vitaminD	1.84984e-14
rs2975734	C	G	C	G	0.0126407	-0.0374	0.560373	NA	0.0174	0.03197	SCC	0.00211697	rank-transformed vitaminD	1.17809e-09
rs325412	T	C	T	C	0.014063	0.0083	0.710624	NA	0.0192	0.6654	SCC	0.00245886	rank-transformed vitaminD	5.34765e-09
rs35675346	G	A	G	A	0.0164735	0.0084	0.759931	NA	0.0204	0.679	SCC	0.00253408	rank-transformed vitaminD	3.99519e-11
rs3750296	G	C	G	C	0.0207916	0.0036	0.658439	NA	0.0182	0.8435	SCC	0.00225368	rank-transformed vitaminD	1.4096e-20
rs3814995	C	T	C	T	0.0123345	-0.0113	0.687958	NA	0.0198	0.568	SCC	0.00225564	rank-transformed vitaminD	2.27195e-08
rs3849374	G	C	G	C	0.0159049	0.0351	0.820703	NA	0.0225	0.1197	SCC	0.00286762	rank-transformed vitaminD	1.45825e-08
rs401987	C	G	C	G	0.0121569	-0.0257	0.619843	NA	0.0179	0.1502	SCC	0.00220858	rank-transformed vitaminD	1.85218e-08
rs4121823	T	A	T	A	0.019014	0.0273	0.158175	NA	0.0241	0.258	SCC	0.00295143	rank-transformed vitaminD	5.88379e-11
rs41302867	G	A	G	A	-0.0172447	-0.009	0.876498	NA	0.0283	0.7511	SCC	0.00307239	rank-transformed vitaminD	9.95413e-09
rs4149056	T	C	T	C	0.0193069	-0.0272	0.848931	NA	0.0236	0.2508	SCC	0.00306816	rank-transformed vitaminD	1.56032e-10
rs4390955	C	A	C	A	0.0138891	0.0202	0.269413	NA	0.0193	0.2946	SCC	0.00247813	rank-transformed vitaminD	1.04326e-08
rs4660885	G	A	G	A	-0.0114166	0.0099	0.564742	NA	0.0175	0.5708	SCC	0.00204737	rank-transformed vitaminD	1.22896e-08
rs58542926	C	T	C	T	-0.0395175	0.0384	0.924192	NA	0.0336	0.253	SCC	0.00404038	rank-transformed vitaminD	6.81732e-23
rs6127099	A	T	A	T	0.0368596	-0.004	0.721823	NA	0.0205	0.8464	SCC	0.00254654	rank-transformed vitaminD	8.79461e-48
rs61891388	T	G	T	G	-0.0141049	0.0287	0.543175	NA	0.0175	0.1003	SCC	0.00211888	rank-transformed vitaminD	1.39954e-11
rs6438900	C	G	C	G	-0.0139618	-0.0057	0.739943	NA	0.0199	0.7748	SCC	0.00233482	rank-transformed vitaminD	1.11693e-09
rs6672758	C	T	C	T	-0.0167609	0.0198	0.201427	NA	0.0218	0.3646	SCC	0.00272572	rank-transformed vitaminD	3.89461e-10
rs6698680	A	G	A	G	0.0156089	0.0419	0.535107	NA	0.0175	0.01652	SCC	0.00217208	rank-transformed vitaminD	3.33211e-13
rs6963	T	A	T	A	0.0151063	0.0074	0.713827	NA	0.0195	0.7029	SCC	0.00239705	rank-transformed vitaminD	1.46879e-10
rs6985620	T	C	T	C	-0.0130272	0.003	0.332536	NA	0.0183	0.8715	SCC	0.0023237	rank-transformed vitaminD	1.0339e-08
rs7194344	T	G	T	G	-0.0156761	-0.0427	0.784791	NA	0.0227	0.05997	SCC	0.00286592	rank-transformed vitaminD	2.25232e-08
rs73015021	A	G	A	G	-0.0266806	-0.018	0.879036	NA	0.0271	0.5079	SCC	0.00329981	rank-transformed vitaminD	3.09559e-16
rs73080940	T	C	T	C	0.0209604	0.0114	0.891174	NA	0.0292	0.6954	SCC	0.00359149	rank-transformed vitaminD	2.67137e-09
rs74723871	G	A	G	A	-0.0637721	0.0719	0.980159	NA	0.0669	0.2829	SCC	0.0084453	rank-transformed vitaminD	2.15643e-14
rs7528419	A	G	A	G	-0.0189151	0.0344	0.775013	NA	0.021	0.1015	SCC	0.00256404	rank-transformed vitaminD	8.09061e-14
rs75360998	G	A	G	A	-0.0585999	-0.301	0.980424	NA	0.1964	0.1255	SCC	0.00786912	rank-transformed vitaminD	4.78094e-14
rs77532868	C	T	C	T	-0.0303871	-0.0399	0.945752	NA	0.0439	0.3638	SCC	0.00471124	rank-transformed vitaminD	5.59563e-11
rs7784802	A	T	A	T	-0.0130056	0.0202	0.637315	NA	0.0184	0.2741	SCC	0.00232035	rank-transformed vitaminD	1.04118e-08
rs77924615	G	A	G	A	0.0161204	-0.0099	0.802271	NA	0.0226	0.6609	SCC	0.00288481	rank-transformed vitaminD	1.14831e-08
rs7801804	T	C	T	C	-0.0137896	0.0021	0.346054	NA	0.0186	0.9082	SCC	0.00214884	rank-transformed vitaminD	6.93882e-11
rs7828742	A	G	A	G	0.0228609	0.0076	0.40166	NA	0.0178	0.6678	SCC	0.00221489	rank-transformed vitaminD	2.81796e-25
rs7928249	A	G	A	G	-0.109154	0	0.209643	NA	0.0202	0.9995	SCC	0.00269639	rank-transformed vitaminD	0
rs8018720	G	C	G	C	0.037758	-0.035	0.176758	NA	0.023	0.1279	SCC	0.00277465	rank-transformed vitaminD	1.78969e-42
rs899631	G	T	G	T	0.012976	0.0218	0.610153	NA	0.0178	0.2193	SCC	0.00221156	rank-transformed vitaminD	2.21406e-09
rs9536961	A	G	A	G	0.0130494	0	0.653832	NA	0.0183	0.9979	SCC	0.00235047	rank-transformed vitaminD	1.41351e-08
rs964184	G	C	G	C	-0.0396804	-0.0204	0.131169	NA	0.0252	0.4182	SCC	0.00324103	rank-transformed vitaminD	9.14046e-35
rs9687030	A	G	A	G	0.0119555	-0.0042	0.562451	NA	0.0175	0.8089	SCC	0.00216738	rank-transformed vitaminD	1.73296e-08
rs9861009	T	C	T	C	-0.0158128	-0.0025	0.275055	NA	0.0198	0.9003	SCC	0.00258644	rank-transformed vitaminD	4.8664e-10
rs10050247	T	C	T	C	0.0222406	0.0138	0.869689	NA	0.0187	0.4622	BCC	0.00326255	rank-transformed vitaminD	4.65008e-12
rs10085881	T	C	T	C	0.0146758	0.0335	0.714716	NA	0.0142	0.01854	BCC	0.00230286	rank-transformed vitaminD	9.27688e-11
rs1047891	C	A	C	A	0.014668	-0.0013	0.684126	NA	0.0139	0.9277	BCC	0.00230968	rank-transformed vitaminD	1.07194e-10
rs10887718	C	T	C	T	0.0126025	-0.0102	0.47171	NA	0.0125	0.4156	BCC	0.00222485	rank-transformed vitaminD	7.37584e-09
rs10908465	C	T	C	T	-0.0168166	-0.0227	0.731609	NA	0.0142	0.1107	BCC	0.00239061	rank-transformed vitaminD	1.00032e-12
rs10985827	T	G	T	G	-0.0205058	0.006	0.860689	NA	0.0184	0.745	BCC	0.00312553	rank-transformed vitaminD	2.67701e-11
rs11060406	C	T	C	T	0.0321685	0.0168	0.962553	NA	0.0341	0.6231	BCC	0.00546203	rank-transformed vitaminD	1.9371e-09
rs11127048	G	A	G	A	-0.0222863	-0.0268	0.381521	NA	0.0146	0.06673	BCC	0.00225488	rank-transformed vitaminD	2.45229e-23
rs11209976	C	T	C	T	0.0134103	0.0218	0.469336	NA	0.0129	0.09092	BCC	0.00217453	rank-transformed vitaminD	3.48016e-10
rs113928144	C	T	C	T	-0.0482293	-0.2774	0.97352	NA	0.1477	0.06043	BCC	0.0073765	rank-transformed vitaminD	3.11243e-11
rs11542462	G	A	G	A	0.0219389	0.0422	0.865492	NA	0.0222	0.0571	BCC	0.00316302	rank-transformed vitaminD	2.01592e-12
rs11723621	A	G	A	G	0.190659	0.0256	0.708059	NA	0.0139	0.06463	BCC	0.00239151	rank-transformed vitaminD	0
rs117576073	G	T	G	T	0.144776	0.1002	0.987577	NA	0.1658	0.5458	BCC	0.00981797	rank-transformed vitaminD	1.63171e-49
rs117913124	G	A	G	A	0.37589	0.0267	0.972182	NA	0.0453	0.556	BCC	0.00664845	rank-transformed vitaminD	0
rs118071012	G	C	G	C	-0.0565144	-0.0058	0.965877	NA	0.0378	0.8782	BCC	0.00594532	rank-transformed vitaminD	9.93581e-22
rs11846838	G	A	G	A	0.015471	-0.0064	0.673945	NA	0.0136	0.6395	BCC	0.00233171	rank-transformed vitaminD	1.62202e-11
rs12123821	C	T	C	T	-0.0790147	-0.0833	0.952036	NA	0.0331	0.01187	BCC	0.00505798	rank-transformed vitaminD	2.58664e-55
rs1229984	T	C	T	C	0.0442588	0.0694	0.0224716	NA	0.0378	0.06626	BCC	0.00711398	rank-transformed vitaminD	2.46395e-10
rs12490042	T	C	T	C	-0.0174566	0.0006	0.865449	NA	0.0184	0.9723	BCC	0.00295201	rank-transformed vitaminD	1.67495e-09
rs12720922	G	A	G	A	-0.0234385	-0.005	0.816875	NA	0.0162	0.7582	BCC	0.00279286	rank-transformed vitaminD	2.38375e-17
rs13284054	T	C	T	C	-0.0202355	0.0243	0.874876	NA	0.0195	0.2137	BCC	0.00342472	rank-transformed vitaminD	1.72453e-09
rs138832087	G	A	G	A	-0.0751912	0.0583	0.983656	NA	0.0601	0.3319	BCC	0.00888007	rank-transformed vitaminD	1.25454e-17
rs141138479	T	C	T	C	-0.0834074	0.0879	0.97621	NA	0.0611	0.1504	BCC	0.00781137	rank-transformed vitaminD	6.47253e-27
rs146442348	T	A	T	A	-0.0767437	-0.0411	0.984584	NA	0.0553	0.4579	BCC	0.00879018	rank-transformed vitaminD	1.26643e-18
rs17503142	C	G	C	G	-0.0672031	-0.0425	0.980111	NA	0.0564	0.4509	BCC	0.00815304	rank-transformed vitaminD	8.41805e-17
rs17765311	A	C	A	C	0.0181434	0.0069	0.655762	NA	0.0132	0.6022	BCC	0.00233302	rank-transformed vitaminD	3.71948e-15
rs1800588	C	T	C	T	0.0351629	-0.0031	0.78494	NA	0.0151	0.8361	BCC	0.00262117	rank-transformed vitaminD	2.47088e-41
rs1972994	A	T	A	T	0.0154242	0.0088	0.351186	NA	0.0132	0.5061	BCC	0.0022561	rank-transformed vitaminD	4.0529e-12
rs2012736	C	A	C	A	0.0476277	0.0173	0.91795	NA	0.0257	0.5001	BCC	0.00398262	rank-transformed vitaminD	2.91695e-33
rs2037511	G	A	G	A	-0.0173974	-0.012	0.834596	NA	0.0165	0.4667	BCC	0.00306918	rank-transformed vitaminD	7.20603e-09
rs2074735	G	C	G	C	-0.0314746	-0.0272	0.936424	NA	0.0244	0.2657	BCC	0.00439685	rank-transformed vitaminD	4.07993e-13
rs212100	T	C	T	C	0.0645447	-0.0106	0.164272	NA	0.0171	0.5376	BCC	0.00293846	rank-transformed vitaminD	3.07978e-107
rs2131925	G	T	G	T	0.0242906	0.0703	0.357708	NA	0.0132	9.835e-08	BCC	0.00229575	rank-transformed vitaminD	1.83142e-26
rs2229742	G	C	G	C	0.0261415	-0.0431	0.896516	NA	0.0358	0.2288	BCC	0.00354657	rank-transformed vitaminD	8.47243e-14
rs2245133	T	C	T	C	0.0223083	0.0406	0.833423	NA	0.0174	0.01992	BCC	0.00295149	rank-transformed vitaminD	2.04157e-14
rs2270318	G	A	G	A	-0.0402899	-0.0444	0.5836	NA	0.0127	0.000462	BCC	0.00220123	rank-transformed vitaminD	3.89014e-75
rs2361954	T	G	T	G	-0.0160131	-0.0063	0.615656	NA	0.0129	0.6259	BCC	0.00229761	rank-transformed vitaminD	1.5908e-12
rs2847500	G	A	G	A	0.0212272	0.0057	0.876843	NA	0.0206	0.7833	BCC	0.00326254	rank-transformed vitaminD	3.85015e-11
rs293435	C	T	C	T	0.0178295	-0.0122	0.713716	NA	0.0139	0.3795	BCC	0.00235493	rank-transformed vitaminD	1.84984e-14
rs2975734	C	G	C	G	0.0126407	-0.0132	0.560373	NA	0.0126	0.2952	BCC	0.00211697	rank-transformed vitaminD	1.17809e-09
rs325412	T	C	T	C	0.014063	0.0079	0.710624	NA	0.0139	0.5724	BCC	0.00245886	rank-transformed vitaminD	5.34765e-09
rs35675346	G	A	G	A	0.0164735	0.0225	0.759931	NA	0.0148	0.1291	BCC	0.00253408	rank-transformed vitaminD	3.99519e-11
rs3750296	G	C	G	C	0.0207916	0.0144	0.658439	NA	0.0132	0.2743	BCC	0.00225368	rank-transformed vitaminD	1.4096e-20
rs3814995	C	T	C	T	0.0123345	0.0157	0.687958	NA	0.0144	0.2758	BCC	0.00225564	rank-transformed vitaminD	2.27195e-08
rs3849374	G	C	G	C	0.0159049	0.0058	0.820703	NA	0.0162	0.7219	BCC	0.00286762	rank-transformed vitaminD	1.45825e-08
rs401987	C	G	C	G	0.0121569	-0.0221	0.619843	NA	0.0129	0.08755	BCC	0.00220858	rank-transformed vitaminD	1.85218e-08
rs4121823	T	A	T	A	0.019014	0.019	0.158175	NA	0.0175	0.2781	BCC	0.00295143	rank-transformed vitaminD	5.88379e-11
rs41302867	G	A	G	A	-0.0172447	-0.0062	0.876498	NA	0.0205	0.7606	BCC	0.00307239	rank-transformed vitaminD	9.95413e-09
rs4149056	T	C	T	C	0.0193069	-0.0137	0.848931	NA	0.0172	0.426	BCC	0.00306816	rank-transformed vitaminD	1.56032e-10
rs4390955	C	A	C	A	0.0138891	0.0093	0.269413	NA	0.014	0.5075	BCC	0.00247813	rank-transformed vitaminD	1.04326e-08
rs4660885	G	A	G	A	-0.0114166	0.0241	0.564742	NA	0.0127	0.05712	BCC	0.00204737	rank-transformed vitaminD	1.22896e-08
rs58542926	C	T	C	T	-0.0395175	0.0323	0.924192	NA	0.0242	0.1818	BCC	0.00404038	rank-transformed vitaminD	6.81732e-23
rs6127099	A	T	A	T	0.0368596	-0.025	0.721823	NA	0.0148	0.09187	BCC	0.00254654	rank-transformed vitaminD	8.79461e-48
rs61891388	T	G	T	G	-0.0141049	0.0159	0.543175	NA	0.0126	0.2094	BCC	0.00211888	rank-transformed vitaminD	1.39954e-11
rs6438900	C	G	C	G	-0.0139618	-0.0078	0.739943	NA	0.0144	0.5876	BCC	0.00233482	rank-transformed vitaminD	1.11693e-09
rs6672758	C	T	C	T	-0.0167609	-0.0112	0.201427	NA	0.0159	0.4797	BCC	0.00272572	rank-transformed vitaminD	3.89461e-10
rs6698680	A	G	A	G	0.0156089	0.007	0.535107	NA	0.0126	0.5771	BCC	0.00217208	rank-transformed vitaminD	3.33211e-13
rs6963	T	A	T	A	0.0151063	0.0169	0.713827	NA	0.0142	0.2334	BCC	0.00239705	rank-transformed vitaminD	1.46879e-10
rs6985620	T	C	T	C	-0.0130272	0.0053	0.332536	NA	0.0132	0.6877	BCC	0.0023237	rank-transformed vitaminD	1.0339e-08
rs7194344	T	G	T	G	-0.0156761	0.0005	0.784791	NA	0.0165	0.9767	BCC	0.00286592	rank-transformed vitaminD	2.25232e-08
rs73015021	A	G	A	G	-0.0266806	-0.0094	0.879036	NA	0.0197	0.6356	BCC	0.00329981	rank-transformed vitaminD	3.09559e-16
rs73080940	T	C	T	C	0.0209604	-0.0136	0.891174	NA	0.0209	0.5148	BCC	0.00359149	rank-transformed vitaminD	2.67137e-09
rs74723871	G	A	G	A	-0.0637721	0.0447	0.980159	NA	0.048	0.3514	BCC	0.0084453	rank-transformed vitaminD	2.15643e-14
rs7528419	A	G	A	G	-0.0189151	0.0054	0.775013	NA	0.0151	0.7199	BCC	0.00256404	rank-transformed vitaminD	8.09061e-14
rs75360998	G	A	G	A	-0.0585999	0.0622	0.980424	NA	0.1547	0.6875	BCC	0.00786912	rank-transformed vitaminD	4.78094e-14
rs77532868	C	T	C	T	-0.0303871	-0.0761	0.945752	NA	0.0316	0.01597	BCC	0.00471124	rank-transformed vitaminD	5.59563e-11
rs7784802	A	T	A	T	-0.0130056	0.0012	0.637315	NA	0.0133	0.9273	BCC	0.00232035	rank-transformed vitaminD	1.04118e-08
rs77924615	G	A	G	A	0.0161204	-0.0149	0.802271	NA	0.0163	0.3628	BCC	0.00288481	rank-transformed vitaminD	1.14831e-08
rs7801804	T	C	T	C	-0.0137896	0.0118	0.346054	NA	0.0134	0.3811	BCC	0.00214884	rank-transformed vitaminD	6.93882e-11
rs7828742	A	G	A	G	0.0228609	-0.0052	0.40166	NA	0.0129	0.6883	BCC	0.00221489	rank-transformed vitaminD	2.81796e-25
rs7928249	A	G	A	G	-0.109154	-0.0034	0.209643	NA	0.0146	0.8138	BCC	0.00269639	rank-transformed vitaminD	0
rs8018720	G	C	G	C	0.037758	-0.002	0.176758	NA	0.0165	0.9051	BCC	0.00277465	rank-transformed vitaminD	1.78969e-42
rs899631	G	T	G	T	0.012976	0.0107	0.610153	NA	0.0129	0.4052	BCC	0.00221156	rank-transformed vitaminD	2.21406e-09
rs9536961	A	G	A	G	0.0130494	0.0034	0.653832	NA	0.0132	0.7987	BCC	0.00235047	rank-transformed vitaminD	1.41351e-08
rs964184	G	C	G	C	-0.0396804	-0.0243	0.131169	NA	0.0183	0.1838	BCC	0.00324103	rank-transformed vitaminD	9.14046e-35
rs9687030	A	G	A	G	0.0119555	0.0252	0.562451	NA	0.0126	0.04651	BCC	0.00216738	rank-transformed vitaminD	1.73296e-08
rs9861009	T	C	T	C	-0.0158128	0.0033	0.275055	NA	0.0143	0.8164	BCC	0.00258644	rank-transformed vitaminD	4.8664e-10
rs10050247	T	C	T	C	0.0222406	-0.00196304	0.869689	0.875702	0.0230965	0.932267	All Endometrial cancer	0.00326255	rank-transformed vitaminD	4.65008e-12
rs10085881	T	C	T	C	0.0146758	0.0201338	0.714716	0.721089	0.0171547	0.240531	All Endometrial cancer	0.00230286	rank-transformed vitaminD	9.27688e-11
rs1047891	C	A	C	A	0.014668	0.0204591	0.684126	0.68546	0.0169649	0.22783	All Endometrial cancer	0.00230968	rank-transformed vitaminD	1.07194e-10
rs10887718	C	T	C	T	0.0126025	-0.00449308	0.47171	0.474013	0.0152266	0.767931	All Endometrial cancer	0.00222485	rank-transformed vitaminD	7.37584e-09
rs10908465	C	T	C	T	-0.0168166	-0.00831657	0.731609	0.735052	0.0172491	0.629704	All Endometrial cancer	0.00239061	rank-transformed vitaminD	1.00032e-12
rs10985827	T	G	T	G	-0.0205058	0.0115615	0.860689	0.862594	0.0221595	0.601852	All Endometrial cancer	0.00312553	rank-transformed vitaminD	2.67701e-11
rs11060406	C	T	C	T	0.0321685	0.0738842	0.962553	0.96361	0.0459593	0.107923	All Endometrial cancer	0.00546203	rank-transformed vitaminD	1.9371e-09
rs11127048	G	A	G	A	-0.0222863	-0.0348342	0.381521	0.386377	0.0159355	0.0288197	All Endometrial cancer	0.00225488	rank-transformed vitaminD	2.45229e-23
rs11209976	C	T	C	T	0.0134103	-0.023513	0.469336	0.46432	0.0157456	0.135356	All Endometrial cancer	0.00217453	rank-transformed vitaminD	3.48016e-10
rs113928144	C	T	C	T	-0.0482293	0.0162249	0.97352	0.977276	0.0678165	0.810914	All Endometrial cancer	0.0073765	rank-transformed vitaminD	3.11243e-11
rs11542462	G	A	G	A	0.0219389	-0.0349708	0.865492	0.862793	0.0241613	0.147788	All Endometrial cancer	0.00316302	rank-transformed vitaminD	2.01592e-12
rs11723621	A	G	A	G	0.190659	-0.000430871	0.708059	0.70859	0.0167615	0.979492	All Endometrial cancer	0.00239151	rank-transformed vitaminD	0
rs117576073	G	T	G	T	0.144776	0.0559607	0.987577	0.982071	0.0704974	0.427313	All Endometrial cancer	0.00981797	rank-transformed vitaminD	1.63171e-49
rs117913124	G	A	G	A	0.37589	-0.0762635	0.972182	0.974985	0.0484585	0.115536	All Endometrial cancer	0.00664845	rank-transformed vitaminD	0
rs118071012	G	C	G	C	-0.0565144	0.0177684	0.965877	0.968914	0.0463308	0.70134	All Endometrial cancer	0.00594532	rank-transformed vitaminD	9.93581e-22
rs11846838	G	A	G	A	0.015471	0.00618267	0.673945	0.668329	0.0164804	0.707547	All Endometrial cancer	0.00233171	rank-transformed vitaminD	1.62202e-11
rs12123821	C	T	C	T	-0.0790147	0.013241	0.952036	0.947793	0.0383089	0.729615	All Endometrial cancer	0.00505798	rank-transformed vitaminD	2.58664e-55
rs1229984	T	C	T	C	0.0442588	0.0920087	0.0224716	0.0354057	0.0455739	0.0434986	All Endometrial cancer	0.00711398	rank-transformed vitaminD	2.46395e-10
rs12490042	T	C	T	C	-0.0174566	0.00344494	0.865449	0.85609	0.0221087	0.876176	All Endometrial cancer	0.00295201	rank-transformed vitaminD	1.67495e-09
rs12720922	G	A	G	A	-0.0234385	0.0191311	0.816875	0.813829	0.0197278	0.332169	All Endometrial cancer	0.00279286	rank-transformed vitaminD	2.38375e-17
rs13000298	C	T	C	T	-0.0136673	-0.00557329	0.663799	0.671226	0.0168014	0.740104	All Endometrial cancer	0.00223578	rank-transformed vitaminD	4.88909e-10
rs13284054	T	C	T	C	-0.0202355	-0.0230028	0.874876	0.881439	0.0239099	0.33602	All Endometrial cancer	0.00342472	rank-transformed vitaminD	1.72453e-09
rs138832087	G	A	G	A	-0.0751912	-0.00457112	0.983656	0.98214	0.0640127	0.943072	All Endometrial cancer	0.00888007	rank-transformed vitaminD	1.25454e-17
rs141138479	T	C	T	C	-0.0834074	-0.0444005	0.97621	0.970807	0.0474412	0.349322	All Endometrial cancer	0.00781137	rank-transformed vitaminD	6.47253e-27
rs146442348	T	A	T	A	-0.0767437	0.111797	0.984584	0.9873	0.0709483	0.115083	All Endometrial cancer	0.00879018	rank-transformed vitaminD	1.26643e-18
rs17503142	C	G	C	G	-0.0672031	0.0295433	0.980111	0.980855	0.0575651	0.607801	All Endometrial cancer	0.00815304	rank-transformed vitaminD	8.41805e-17
rs17765311	A	C	A	C	0.0181434	-0.0509973	0.655762	0.643436	0.0160411	0.001477	All Endometrial cancer	0.00233302	rank-transformed vitaminD	3.71948e-15
rs1800588	C	T	C	T	0.0351629	-0.0128988	0.78494	0.78266	0.0183997	0.48328	All Endometrial cancer	0.00262117	rank-transformed vitaminD	2.47088e-41
rs1972994	A	T	A	T	0.0154242	-0.0344982	0.351186	0.342266	0.0161827	0.033024	All Endometrial cancer	0.0022561	rank-transformed vitaminD	4.0529e-12
rs2012736	C	A	C	A	0.0476277	0.0022235	0.91795	0.909609	0.0270136	0.9344	All Endometrial cancer	0.00398262	rank-transformed vitaminD	2.91695e-33
rs2037511	G	A	G	A	-0.0173974	-0.00845809	0.834596	0.831401	0.0209886	0.686959	All Endometrial cancer	0.00306918	rank-transformed vitaminD	7.20603e-09
rs2074735	G	C	G	C	-0.0314746	-0.00444694	0.936424	0.924904	0.0302083	0.882967	All Endometrial cancer	0.00439685	rank-transformed vitaminD	4.07993e-13
rs212100	T	C	T	C	0.0645447	-0.0141802	0.164272	0.159015	0.0206956	0.49323	All Endometrial cancer	0.00293846	rank-transformed vitaminD	3.07978e-107
rs2131925	G	T	G	T	0.0242906	0.0082071	0.357708	0.343171	0.0159471	0.606802	All Endometrial cancer	0.00229575	rank-transformed vitaminD	1.83142e-26
rs2229742	G	C	G	C	0.0261415	-0.0281447	0.896516	0.895122	0.0259906	0.278861	All Endometrial cancer	0.00354657	rank-transformed vitaminD	8.47243e-14
rs2245133	T	C	T	C	0.0223083	-4.00736e-05	0.833423	0.833864	0.0206684	0.998453	All Endometrial cancer	0.00295149	rank-transformed vitaminD	2.04157e-14
rs2270318	G	A	G	A	-0.0402899	0.000453456	0.5836	0.58484	0.0154343	0.976562	All Endometrial cancer	0.00220123	rank-transformed vitaminD	3.89014e-75
rs2361954	T	G	T	G	-0.0160131	-0.0103955	0.615656	0.609625	0.0160039	0.515974	All Endometrial cancer	0.00229761	rank-transformed vitaminD	1.5908e-12
rs2847500	G	A	G	A	0.0212272	-0.0196059	0.876843	0.873792	0.024363	0.42097	All Endometrial cancer	0.00326254	rank-transformed vitaminD	3.85015e-11
rs293435	C	T	C	T	0.0178295	0.0308574	0.713716	0.710105	0.0178567	0.083979	All Endometrial cancer	0.00235493	rank-transformed vitaminD	1.84984e-14
rs2975734	C	G	C	G	0.0126407	-0.00420966	0.560373	0.568222	0.016324	0.796499	All Endometrial cancer	0.00211697	rank-transformed vitaminD	1.17809e-09
rs325412	T	C	T	C	0.014063	-0.0204418	0.710624	0.714442	0.0171755	0.233978	All Endometrial cancer	0.00245886	rank-transformed vitaminD	5.34765e-09
rs35675346	G	A	G	A	0.0164735	-0.026805	0.759931	0.751235	0.0178324	0.132796	All Endometrial cancer	0.00253408	rank-transformed vitaminD	3.99519e-11
rs3750296	G	C	G	C	0.0207916	-0.0120646	0.658439	0.656692	0.0160709	0.452825	All Endometrial cancer	0.00225368	rank-transformed vitaminD	1.4096e-20
rs3814995	C	T	C	T	0.0123345	-0.00247013	0.687958	0.686145	0.0192459	0.897876	All Endometrial cancer	0.00225564	rank-transformed vitaminD	2.27195e-08
rs3849374	G	C	G	C	0.0159049	0.00957816	0.820703	0.81019	0.0200151	0.632262	All Endometrial cancer	0.00286762	rank-transformed vitaminD	1.45825e-08
rs401987	C	G	C	G	0.0121569	-0.0349913	0.619843	0.619742	0.0160265	0.0290106	All Endometrial cancer	0.00220858	rank-transformed vitaminD	1.85218e-08
rs4121823	T	A	T	A	0.019014	-0.0070551	0.158175	0.160961	0.0211441	0.738631	All Endometrial cancer	0.00295143	rank-transformed vitaminD	5.88379e-11
rs41302867	G	A	G	A	-0.0172447	-0.00280449	0.876498	0.881199	0.0247633	0.909831	All Endometrial cancer	0.00307239	rank-transformed vitaminD	9.95413e-09
rs4149056	T	C	T	C	0.0193069	-0.0700601	0.848931	0.835471	0.0203999	0.000593999	All Endometrial cancer	0.00306816	rank-transformed vitaminD	1.56032e-10
rs4390955	C	A	C	A	0.0138891	0.0236652	0.269413	0.275527	0.0170171	0.164325	All Endometrial cancer	0.00247813	rank-transformed vitaminD	1.04326e-08
rs4660885	G	A	G	A	-0.0114166	-0.0102619	0.564742	0.561014	0.0153643	0.504195	All Endometrial cancer	0.00204737	rank-transformed vitaminD	1.22896e-08
rs58542926	C	T	C	T	-0.0395175	-0.0257813	0.924192	0.919125	0.0278184	0.354044	All Endometrial cancer	0.00404038	rank-transformed vitaminD	6.81732e-23
rs6127099	A	T	A	T	0.0368596	0.00839454	0.721823	0.725763	0.0175728	0.632863	All Endometrial cancer	0.00254654	rank-transformed vitaminD	8.79461e-48
rs61891388	T	G	T	G	-0.0141049	0.00801431	0.543175	0.548971	0.0156344	0.608227	All Endometrial cancer	0.00211888	rank-transformed vitaminD	1.39954e-11
rs6438900	C	G	C	G	-0.0139618	-0.0150978	0.739943	0.732717	0.0175764	0.390353	All Endometrial cancer	0.00233482	rank-transformed vitaminD	1.11693e-09
rs6672758	C	T	C	T	-0.0167609	0.00291462	0.201427	0.2141	0.0196189	0.881899	All Endometrial cancer	0.00272572	rank-transformed vitaminD	3.89461e-10
rs6698680	A	G	A	G	0.0156089	0.00987409	0.535107	0.535506	0.0156611	0.528378	All Endometrial cancer	0.00217208	rank-transformed vitaminD	3.33211e-13
rs6963	T	A	T	A	0.0151063	-0.0206439	0.713827	0.723093	0.0169386	0.222939	All Endometrial cancer	0.00239705	rank-transformed vitaminD	1.46879e-10
rs6985620	T	C	T	C	-0.0130272	0.021482	0.332536	0.34183	0.0160685	0.181255	All Endometrial cancer	0.0023237	rank-transformed vitaminD	1.0339e-08
rs7194344	T	G	T	G	-0.0156761	0.0445031	0.784791	0.771747	0.0198142	0.0247029	All Endometrial cancer	0.00286592	rank-transformed vitaminD	2.25232e-08
rs73015021	A	G	A	G	-0.0266806	-0.00801613	0.879036	0.883886	0.0243099	0.741591	All Endometrial cancer	0.00329981	rank-transformed vitaminD	3.09559e-16
rs73080940	T	C	T	C	0.0209604	0.0231407	0.891174	0.883549	0.0247429	0.34966	All Endometrial cancer	0.00359149	rank-transformed vitaminD	2.67137e-09
rs74723871	G	A	G	A	-0.0637721	-0.0402015	0.980159	0.970624	0.0523079	0.442157	All Endometrial cancer	0.0084453	rank-transformed vitaminD	2.15643e-14
rs7528419	A	G	A	G	-0.0189151	-0.0444293	0.775013	0.771552	0.0181819	0.0145415	All Endometrial cancer	0.00256404	rank-transformed vitaminD	8.09061e-14
rs75360998	G	A	G	A	-0.0585999	-0.0129597	0.980424	0.982177	0.0655053	0.843169	All Endometrial cancer	0.00786912	rank-transformed vitaminD	4.78094e-14
rs77532868	C	T	C	T	-0.0303871	0.14293	0.945752	0.95787	0.0391782	0.000264077	All Endometrial cancer	0.00471124	rank-transformed vitaminD	5.59563e-11
rs77924615	G	A	G	A	0.0161204	-0.0213508	0.802271	0.79206	0.0196364	0.276902	All Endometrial cancer	0.00288481	rank-transformed vitaminD	1.14831e-08
rs7801804	T	C	T	C	-0.0137896	-0.000595674	0.346054	0.33413	0.0161987	0.970666	All Endometrial cancer	0.00214884	rank-transformed vitaminD	6.93882e-11
rs7828742	A	G	A	G	0.0228609	-0.0525417	0.40166	0.391663	0.0158526	0.000918422	All Endometrial cancer	0.00221489	rank-transformed vitaminD	2.81796e-25
rs8018720	G	C	G	C	0.037758	0.0276453	0.176758	0.166933	0.0201923	0.170967	All Endometrial cancer	0.00277465	rank-transformed vitaminD	1.78969e-42
rs899631	G	T	G	T	0.012976	-0.0105534	0.610153	0.604365	0.0156838	0.501022	All Endometrial cancer	0.00221156	rank-transformed vitaminD	2.21406e-09
rs9536961	A	G	A	G	0.0130494	0.00632479	0.653832	0.652043	0.0163587	0.69903	All Endometrial cancer	0.00235047	rank-transformed vitaminD	1.41351e-08
rs964184	G	C	G	C	-0.0396804	-0.0108002	0.131169	0.133685	0.0224384	0.630284	All Endometrial cancer	0.00324103	rank-transformed vitaminD	9.14046e-35
rs9687030	A	G	A	G	0.0119555	-0.0130737	0.562451	0.548941	0.0153301	0.393764	All Endometrial cancer	0.00216738	rank-transformed vitaminD	1.73296e-08
rs9861009	T	C	T	C	-0.0158128	-0.0229783	0.275055	0.271084	0.0172583	0.183045	All Endometrial cancer	0.00258644	rank-transformed vitaminD	4.8664e-10
rs10050247	T	C	T	C	0.0222406	-0.016028	0.869689	0.875702	0.0271261	0.554609	EEC Endometrial cancer	0.00326255	rank-transformed vitaminD	4.65008e-12
rs10085881	T	C	T	C	0.0146758	0.00483396	0.714716	0.721089	0.020171	0.810602	EEC Endometrial cancer	0.00230286	rank-transformed vitaminD	9.27688e-11
rs1047891	C	A	C	A	0.014668	0.0136758	0.684126	0.68546	0.0200445	0.495069	EEC Endometrial cancer	0.00230968	rank-transformed vitaminD	1.07194e-10
rs10887718	C	T	C	T	0.0126025	-0.00810609	0.47171	0.474013	0.0179145	0.650919	EEC Endometrial cancer	0.00222485	rank-transformed vitaminD	7.37584e-09
rs10908465	C	T	C	T	-0.0168166	-0.00167423	0.731609	0.735052	0.0203188	0.93433	EEC Endometrial cancer	0.00239061	rank-transformed vitaminD	1.00032e-12
rs10985827	T	G	T	G	-0.0205058	-0.00451504	0.860689	0.862594	0.0258814	0.861511	EEC Endometrial cancer	0.00312553	rank-transformed vitaminD	2.67701e-11
rs11060406	C	T	C	T	0.0321685	0.0419651	0.962553	0.96361	0.0543114	0.439714	EEC Endometrial cancer	0.00546203	rank-transformed vitaminD	1.9371e-09
rs11127048	G	A	G	A	-0.0222863	-0.0339707	0.381521	0.386377	0.018764	0.0702301	EEC Endometrial cancer	0.00225488	rank-transformed vitaminD	2.45229e-23
rs11209976	C	T	C	T	0.0134103	-0.0275821	0.469336	0.46432	0.0185143	0.136285	EEC Endometrial cancer	0.00217453	rank-transformed vitaminD	3.48016e-10
rs113928144	C	T	C	T	-0.0482293	0.0844827	0.97352	0.977276	0.0836303	0.312403	EEC Endometrial cancer	0.0073765	rank-transformed vitaminD	3.11243e-11
rs11542462	G	A	G	A	0.0219389	-0.046337	0.865492	0.862793	0.0286348	0.105618	EEC Endometrial cancer	0.00316302	rank-transformed vitaminD	2.01592e-12
rs11723621	A	G	A	G	0.190659	-0.00295146	0.708059	0.70859	0.0196848	0.880815	EEC Endometrial cancer	0.00239151	rank-transformed vitaminD	0
rs117576073	G	T	G	T	0.144776	0.109391	0.987577	0.982071	0.0882711	0.215248	EEC Endometrial cancer	0.00981797	rank-transformed vitaminD	1.63171e-49
rs117913124	G	A	G	A	0.37589	-0.0975614	0.972182	0.974985	0.0592023	0.0993665	EEC Endometrial cancer	0.00664845	rank-transformed vitaminD	0
rs118071012	G	C	G	C	-0.0565144	0.0304822	0.965877	0.968914	0.0572774	0.594598	EEC Endometrial cancer	0.00594532	rank-transformed vitaminD	9.93581e-22
rs11846838	G	A	G	A	0.015471	0.0282926	0.673945	0.668329	0.0194066	0.144872	EEC Endometrial cancer	0.00233171	rank-transformed vitaminD	1.62202e-11
rs12123821	C	T	C	T	-0.0790147	0.0235585	0.952036	0.947793	0.0454849	0.604499	EEC Endometrial cancer	0.00505798	rank-transformed vitaminD	2.58664e-55
rs1229984	T	C	T	C	0.0442588	0.0786809	0.0224716	0.0354057	0.0539364	0.144628	EEC Endometrial cancer	0.00711398	rank-transformed vitaminD	2.46395e-10
rs12490042	T	C	T	C	-0.0174566	-0.0247618	0.865449	0.85609	0.0257235	0.335741	EEC Endometrial cancer	0.00295201	rank-transformed vitaminD	1.67495e-09
rs12720922	G	A	G	A	-0.0234385	0.00519163	0.816875	0.813829	0.0231403	0.822482	EEC Endometrial cancer	0.00279286	rank-transformed vitaminD	2.38375e-17
rs13000298	C	T	C	T	-0.0136673	-0.0103192	0.663799	0.671226	0.0196143	0.598812	EEC Endometrial cancer	0.00223578	rank-transformed vitaminD	4.88909e-10
rs13284054	T	C	T	C	-0.0202355	-0.0433744	0.874876	0.881439	0.0281404	0.12323	EEC Endometrial cancer	0.00342472	rank-transformed vitaminD	1.72453e-09
rs138832087	G	A	G	A	-0.0751912	-0.0125528	0.983656	0.98214	0.0765898	0.869812	EEC Endometrial cancer	0.00888007	rank-transformed vitaminD	1.25454e-17
rs141138479	T	C	T	C	-0.0834074	-0.0753315	0.97621	0.970807	0.0570803	0.18692	EEC Endometrial cancer	0.00781137	rank-transformed vitaminD	6.47253e-27
rs146442348	T	A	T	A	-0.0767437	0.10037	0.984584	0.9873	0.0882205	0.255239	EEC Endometrial cancer	0.00879018	rank-transformed vitaminD	1.26643e-18
rs17503142	C	G	C	G	-0.0672031	0.00643026	0.980111	0.980855	0.0699374	0.926743	EEC Endometrial cancer	0.00815304	rank-transformed vitaminD	8.41805e-17
rs17765311	A	C	A	C	0.0181434	-0.0517241	0.655762	0.643436	0.0188782	0.00614598	EEC Endometrial cancer	0.00233302	rank-transformed vitaminD	3.71948e-15
rs1800588	C	T	C	T	0.0351629	-0.0052619	0.78494	0.78266	0.0217032	0.808433	EEC Endometrial cancer	0.00262117	rank-transformed vitaminD	2.47088e-41
rs1972994	A	T	A	T	0.0154242	-0.0248195	0.351186	0.342266	0.0190627	0.192918	EEC Endometrial cancer	0.0022561	rank-transformed vitaminD	4.0529e-12
rs2012736	C	A	C	A	0.0476277	0.0267368	0.91795	0.909609	0.0319222	0.402278	EEC Endometrial cancer	0.00398262	rank-transformed vitaminD	2.91695e-33
rs2037511	G	A	G	A	-0.0173974	-0.023966	0.834596	0.831401	0.0247833	0.333533	EEC Endometrial cancer	0.00306918	rank-transformed vitaminD	7.20603e-09
rs2074735	G	C	G	C	-0.0314746	-0.00346904	0.936424	0.924904	0.0354157	0.921971	EEC Endometrial cancer	0.00439685	rank-transformed vitaminD	4.07993e-13
rs212100	T	C	T	C	0.0645447	-0.0111391	0.164272	0.159015	0.0244638	0.648873	EEC Endometrial cancer	0.00293846	rank-transformed vitaminD	3.07978e-107
rs2131925	G	T	G	T	0.0242906	0.00715794	0.357708	0.343171	0.0187881	0.703216	EEC Endometrial cancer	0.00229575	rank-transformed vitaminD	1.83142e-26
rs2229742	G	C	G	C	0.0261415	-0.0440279	0.896516	0.895122	0.0306676	0.151102	EEC Endometrial cancer	0.00354657	rank-transformed vitaminD	8.47243e-14
rs2245133	T	C	T	C	0.0223083	0.00217276	0.833423	0.833864	0.0242985	0.928748	EEC Endometrial cancer	0.00295149	rank-transformed vitaminD	2.04157e-14
rs2270318	G	A	G	A	-0.0402899	0.00028057	0.5836	0.58484	0.018146	0.987664	EEC Endometrial cancer	0.00220123	rank-transformed vitaminD	3.89014e-75
rs2361954	T	G	T	G	-0.0160131	-0.00124971	0.615656	0.609625	0.018919	0.947333	EEC Endometrial cancer	0.00229761	rank-transformed vitaminD	1.5908e-12
rs2847500	G	A	G	A	0.0212272	0.00789012	0.876843	0.873792	0.0298474	0.791511	EEC Endometrial cancer	0.00326254	rank-transformed vitaminD	3.85015e-11
rs293435	C	T	C	T	0.0178295	0.0484083	0.713716	0.710105	0.0214068	0.0237372	EEC Endometrial cancer	0.00235493	rank-transformed vitaminD	1.84984e-14
rs2975734	C	G	C	G	0.0126407	-0.0151003	0.560373	0.568222	0.0192445	0.432656	EEC Endometrial cancer	0.00211697	rank-transformed vitaminD	1.17809e-09
rs325412	T	C	T	C	0.014063	-0.00811812	0.710624	0.714442	0.0203186	0.689495	EEC Endometrial cancer	0.00245886	rank-transformed vitaminD	5.34765e-09
rs35675346	G	A	G	A	0.0164735	-0.0506981	0.759931	0.751235	0.0209129	0.0153403	EEC Endometrial cancer	0.00253408	rank-transformed vitaminD	3.99519e-11
rs3750296	G	C	G	C	0.0207916	-0.0171174	0.658439	0.656692	0.0189026	0.365172	EEC Endometrial cancer	0.00225368	rank-transformed vitaminD	1.4096e-20
rs3814995	C	T	C	T	0.0123345	-0.00648076	0.687958	0.686145	0.0230833	0.778899	EEC Endometrial cancer	0.00225564	rank-transformed vitaminD	2.27195e-08
rs3849374	G	C	G	C	0.0159049	0.0180449	0.820703	0.81019	0.0236235	0.444954	EEC Endometrial cancer	0.00286762	rank-transformed vitaminD	1.45825e-08
rs401987	C	G	C	G	0.0121569	-0.0342035	0.619843	0.619742	0.0189377	0.0709009	EEC Endometrial cancer	0.00220858	rank-transformed vitaminD	1.85218e-08
rs4121823	T	A	T	A	0.019014	-0.00305203	0.158175	0.160961	0.0248919	0.902415	EEC Endometrial cancer	0.00295143	rank-transformed vitaminD	5.88379e-11
rs41302867	G	A	G	A	-0.0172447	-0.013613	0.876498	0.881199	0.029337	0.642633	EEC Endometrial cancer	0.00307239	rank-transformed vitaminD	9.95413e-09
rs4149056	T	C	T	C	0.0193069	-0.0956329	0.848931	0.835471	0.0238888	6.24767e-05	EEC Endometrial cancer	0.00306816	rank-transformed vitaminD	1.56032e-10
rs4390955	C	A	C	A	0.0138891	0.0334896	0.269413	0.275527	0.0200006	0.0940463	EEC Endometrial cancer	0.00247813	rank-transformed vitaminD	1.04326e-08
rs4660885	G	A	G	A	-0.0114166	-0.0280533	0.564742	0.561014	0.0180647	0.120439	EEC Endometrial cancer	0.00204737	rank-transformed vitaminD	1.22896e-08
rs58542926	C	T	C	T	-0.0395175	0.00203264	0.924192	0.919125	0.0326997	0.950435	EEC Endometrial cancer	0.00404038	rank-transformed vitaminD	6.81732e-23
rs6127099	A	T	A	T	0.0368596	-0.00266454	0.721823	0.725763	0.0207042	0.897598	EEC Endometrial cancer	0.00254654	rank-transformed vitaminD	8.79461e-48
rs61891388	T	G	T	G	-0.0141049	-0.00527988	0.543175	0.548971	0.0191402	0.782661	EEC Endometrial cancer	0.00211888	rank-transformed vitaminD	1.39954e-11
rs6438900	C	G	C	G	-0.0139618	-0.013819	0.739943	0.732717	0.0206601	0.503576	EEC Endometrial cancer	0.00233482	rank-transformed vitaminD	1.11693e-09
rs6672758	C	T	C	T	-0.0167609	0.00675413	0.201427	0.2141	0.0231895	0.770854	EEC Endometrial cancer	0.00272572	rank-transformed vitaminD	3.89461e-10
rs6698680	A	G	A	G	0.0156089	0.00721899	0.535107	0.535506	0.0184433	0.695491	EEC Endometrial cancer	0.00217208	rank-transformed vitaminD	3.33211e-13
rs6963	T	A	T	A	0.0151063	-0.0279103	0.713827	0.723093	0.0198921	0.160592	EEC Endometrial cancer	0.00239705	rank-transformed vitaminD	1.46879e-10
rs6985620	T	C	T	C	-0.0130272	0.0206583	0.332536	0.34183	0.0188782	0.273826	EEC Endometrial cancer	0.0023237	rank-transformed vitaminD	1.0339e-08
rs7194344	T	G	T	G	-0.0156761	0.022309	0.784791	0.771747	0.0233779	0.339942	EEC Endometrial cancer	0.00286592	rank-transformed vitaminD	2.25232e-08
rs73015021	A	G	A	G	-0.0266806	-0.00447642	0.879036	0.883886	0.0289055	0.876929	EEC Endometrial cancer	0.00329981	rank-transformed vitaminD	3.09559e-16
rs73080940	T	C	T	C	0.0209604	0.00246881	0.891174	0.883549	0.0289242	0.93198	EEC Endometrial cancer	0.00359149	rank-transformed vitaminD	2.67137e-09
rs74723871	G	A	G	A	-0.0637721	-0.0397326	0.980159	0.970624	0.0629629	0.528009	EEC Endometrial cancer	0.0084453	rank-transformed vitaminD	2.15643e-14
rs7528419	A	G	A	G	-0.0189151	-0.0367977	0.775013	0.771552	0.0213979	0.0854894	EEC Endometrial cancer	0.00256404	rank-transformed vitaminD	8.09061e-14
rs75360998	G	A	G	A	-0.0585999	-0.00971048	0.980424	0.982177	0.0786935	0.901793	EEC Endometrial cancer	0.00786912	rank-transformed vitaminD	4.78094e-14
rs77532868	C	T	C	T	-0.0303871	0.122176	0.945752	0.95787	0.0467452	0.00895809	EEC Endometrial cancer	0.00471124	rank-transformed vitaminD	5.59563e-11
rs77924615	G	A	G	A	0.0161204	-0.0130526	0.802271	0.79206	0.0231853	0.573455	EEC Endometrial cancer	0.00288481	rank-transformed vitaminD	1.14831e-08
rs7801804	T	C	T	C	-0.0137896	-0.00198356	0.346054	0.33413	0.0190817	0.917209	EEC Endometrial cancer	0.00214884	rank-transformed vitaminD	6.93882e-11
rs7828742	A	G	A	G	0.0228609	-0.0497477	0.40166	0.391663	0.0187129	0.00784956	EEC Endometrial cancer	0.00221489	rank-transformed vitaminD	2.81796e-25
rs8018720	G	C	G	C	0.037758	0.00264542	0.176758	0.166933	0.0238775	0.911782	EEC Endometrial cancer	0.00277465	rank-transformed vitaminD	1.78969e-42
rs899631	G	T	G	T	0.012976	-0.0219872	0.610153	0.604365	0.018456	0.233526	EEC Endometrial cancer	0.00221156	rank-transformed vitaminD	2.21406e-09
rs9536961	A	G	A	G	0.0130494	0.0193081	0.653832	0.652043	0.019308	0.31731	EEC Endometrial cancer	0.00235047	rank-transformed vitaminD	1.41351e-08
rs964184	G	C	G	C	-0.0396804	-0.000663365	0.131169	0.133685	0.0272162	0.980554	EEC Endometrial cancer	0.00324103	rank-transformed vitaminD	9.14046e-35
rs9687030	A	G	A	G	0.0119555	-0.0095607	0.562451	0.548941	0.018018	0.595683	EEC Endometrial cancer	0.00216738	rank-transformed vitaminD	1.73296e-08
rs9861009	T	C	T	C	-0.0158128	-0.0254025	0.275055	0.271084	0.0203116	0.211067	EEC Endometrial cancer	0.00258644	rank-transformed vitaminD	4.8664e-10
rs10050247	T	C	T	C	0.0222406	0.0937931	0.869689	0.875702	0.0685706	0.171364	NEEC Endometrial cancer	0.00326255	rank-transformed vitaminD	4.65008e-12
rs10085881	T	C	T	C	0.0146758	0.0127578	0.714716	0.721089	0.0490344	0.794725	NEEC Endometrial cancer	0.00230286	rank-transformed vitaminD	9.27688e-11
rs1047891	C	A	C	A	0.014668	0.0708849	0.684126	0.68546	0.0492106	0.149743	NEEC Endometrial cancer	0.00230968	rank-transformed vitaminD	1.07194e-10
rs10887718	C	T	C	T	0.0126025	0.0309288	0.47171	0.474013	0.0435631	0.477718	NEEC Endometrial cancer	0.00222485	rank-transformed vitaminD	7.37584e-09
rs10908465	C	T	C	T	-0.0168166	0.0166345	0.731609	0.735052	0.0498632	0.73868	NEEC Endometrial cancer	0.00239061	rank-transformed vitaminD	1.00032e-12
rs10985827	T	G	T	G	-0.0205058	0.0751137	0.860689	0.862594	0.0656594	0.252628	NEEC Endometrial cancer	0.00312553	rank-transformed vitaminD	2.67701e-11
rs11060406	C	T	C	T	0.0321685	NA	0.962553	0.96361	NA	NA	NEEC Endometrial cancer	0.00546203	rank-transformed vitaminD	1.9371e-09
rs11127048	G	A	G	A	-0.0222863	-0.0162616	0.381521	0.386377	0.0455783	0.721253	NEEC Endometrial cancer	0.00225488	rank-transformed vitaminD	2.45229e-23
rs11209976	C	T	C	T	0.0134103	-0.0631568	0.469336	0.46432	0.0452032	0.162361	NEEC Endometrial cancer	0.00217453	rank-transformed vitaminD	3.48016e-10
rs113928144	C	T	C	T	-0.0482293	-0.0916044	0.97352	0.977276	0.183567	0.617763	NEEC Endometrial cancer	0.0073765	rank-transformed vitaminD	3.11243e-11
rs11542462	G	A	G	A	0.0219389	0.0265109	0.865492	0.862793	0.0690975	0.70122	NEEC Endometrial cancer	0.00316302	rank-transformed vitaminD	2.01592e-12
rs11723621	A	G	A	G	0.190659	0.00854557	0.708059	0.70859	0.0486296	0.860508	NEEC Endometrial cancer	0.00239151	rank-transformed vitaminD	0
rs117576073	G	T	G	T	0.144776	-0.397435	0.987577	0.982071	0.194042	0.0405411	NEEC Endometrial cancer	0.00981797	rank-transformed vitaminD	1.63171e-49
rs117913124	G	A	G	A	0.37589	-0.122096	0.972182	0.974985	0.141571	0.38845	NEEC Endometrial cancer	0.00664845	rank-transformed vitaminD	0
rs118071012	G	C	G	C	-0.0565144	-0.0599809	0.965877	0.968914	0.138518	0.665	NEEC Endometrial cancer	0.00594532	rank-transformed vitaminD	9.93581e-22
rs11846838	G	A	G	A	0.015471	0.0201171	0.673945	0.668329	0.0473784	0.671125	NEEC Endometrial cancer	0.00233171	rank-transformed vitaminD	1.62202e-11
rs12123821	C	T	C	T	-0.0790147	-0.0059142	0.952036	0.947793	0.110212	0.957204	NEEC Endometrial cancer	0.00505798	rank-transformed vitaminD	2.58664e-55
rs1229984	T	C	T	C	0.0442588	0.394208	0.0224716	0.0354057	0.120368	0.00105651	NEEC Endometrial cancer	0.00711398	rank-transformed vitaminD	2.46395e-10
rs12490042	T	C	T	C	-0.0174566	0.0332187	0.865449	0.85609	0.0644731	0.606389	NEEC Endometrial cancer	0.00295201	rank-transformed vitaminD	1.67495e-09
rs12720922	G	A	G	A	-0.0234385	0.0508474	0.816875	0.813829	0.0577881	0.378917	NEEC Endometrial cancer	0.00279286	rank-transformed vitaminD	2.38375e-17
rs13000298	C	T	C	T	-0.0136673	0.0418197	0.663799	0.671226	0.0492473	0.395782	NEEC Endometrial cancer	0.00223578	rank-transformed vitaminD	4.88909e-10
rs13284054	T	C	T	C	-0.0202355	-0.024282	0.874876	0.881439	0.0693849	0.726368	NEEC Endometrial cancer	0.00342472	rank-transformed vitaminD	1.72453e-09
rs138832087	G	A	G	A	-0.0751912	0.0155799	0.983656	0.98214	0.200219	0.937976	NEEC Endometrial cancer	0.00888007	rank-transformed vitaminD	1.25454e-17
rs141138479	T	C	T	C	-0.0834074	0.0515755	0.97621	0.970807	0.156579	0.741862	NEEC Endometrial cancer	0.00781137	rank-transformed vitaminD	6.47253e-27
rs146442348	T	A	T	A	-0.0767437	0.0988285	0.984584	0.9873	0.226549	0.662667	NEEC Endometrial cancer	0.00879018	rank-transformed vitaminD	1.26643e-18
rs17503142	C	G	C	G	-0.0672031	0.00474491	0.980111	0.980855	0.178822	0.978831	NEEC Endometrial cancer	0.00815304	rank-transformed vitaminD	8.41805e-17
rs17765311	A	C	A	C	0.0181434	-0.00900234	0.655762	0.643436	0.0463468	0.845989	NEEC Endometrial cancer	0.00233302	rank-transformed vitaminD	3.71948e-15
rs1800588	C	T	C	T	0.0351629	-0.0017963	0.78494	0.78266	0.0527332	0.972826	NEEC Endometrial cancer	0.00262117	rank-transformed vitaminD	2.47088e-41
rs1972994	A	T	A	T	0.0154242	-0.0266448	0.351186	0.342266	0.0464935	0.566586	NEEC Endometrial cancer	0.0022561	rank-transformed vitaminD	4.0529e-12
rs2012736	C	A	C	A	0.0476277	0.0214758	0.91795	0.909609	0.0783749	0.784075	NEEC Endometrial cancer	0.00398262	rank-transformed vitaminD	2.91695e-33
rs2037511	G	A	G	A	-0.0173974	0.00926086	0.834596	0.831401	0.061495	0.880295	NEEC Endometrial cancer	0.00306918	rank-transformed vitaminD	7.20603e-09
rs2074735	G	C	G	C	-0.0314746	0.00493071	0.936424	0.924904	0.088251	0.955444	NEEC Endometrial cancer	0.00439685	rank-transformed vitaminD	4.07993e-13
rs212100	T	C	T	C	0.0645447	0.0459687	0.164272	0.159015	0.0588821	0.434984	NEEC Endometrial cancer	0.00293846	rank-transformed vitaminD	3.07978e-107
rs2131925	G	T	G	T	0.0242906	0.023591	0.357708	0.343171	0.0457014	0.605715	NEEC Endometrial cancer	0.00229575	rank-transformed vitaminD	1.83142e-26
rs2229742	G	C	G	C	0.0261415	0.00912112	0.896516	0.895122	0.0764871	0.905077	NEEC Endometrial cancer	0.00354657	rank-transformed vitaminD	8.47243e-14
rs2245133	T	C	T	C	0.0223083	-0.0168955	0.833423	0.833864	0.0591159	0.775029	NEEC Endometrial cancer	0.00295149	rank-transformed vitaminD	2.04157e-14
rs2270318	G	A	G	A	-0.0402899	-0.0359713	0.5836	0.58484	0.0441455	0.415166	NEEC Endometrial cancer	0.00220123	rank-transformed vitaminD	3.89014e-75
rs2361954	T	G	T	G	-0.0160131	0.0293282	0.615656	0.609625	0.0498289	0.556144	NEEC Endometrial cancer	0.00229761	rank-transformed vitaminD	1.5908e-12
rs2847500	G	A	G	A	0.0212272	-0.0399049	0.876843	0.873792	0.0738224	0.588816	NEEC Endometrial cancer	0.00326254	rank-transformed vitaminD	3.85015e-11
rs293435	C	T	C	T	0.0178295	0.00581383	0.713716	0.710105	0.0505745	0.90848	NEEC Endometrial cancer	0.00235493	rank-transformed vitaminD	1.84984e-14
rs2975734	C	G	C	G	0.0126407	0.0290347	0.560373	0.568222	0.0483307	0.548007	NEEC Endometrial cancer	0.00211697	rank-transformed vitaminD	1.17809e-09
rs325412	T	C	T	C	0.014063	-0.0698162	0.710624	0.714442	0.0489427	0.153727	NEEC Endometrial cancer	0.00245886	rank-transformed vitaminD	5.34765e-09
rs35675346	G	A	G	A	0.0164735	0.0618769	0.759931	0.751235	0.0527414	0.240711	NEEC Endometrial cancer	0.00253408	rank-transformed vitaminD	3.99519e-11
rs3750296	G	C	G	C	0.0207916	8.59389e-05	0.658439	0.656692	0.0459089	0.998506	NEEC Endometrial cancer	0.00225368	rank-transformed vitaminD	1.4096e-20
rs3814995	C	T	C	T	0.0123345	-0.0209484	0.687958	0.686145	0.0576603	0.716375	NEEC Endometrial cancer	0.00225564	rank-transformed vitaminD	2.27195e-08
rs3849374	G	C	G	C	0.0159049	-0.013357	0.820703	0.81019	0.0571403	0.815173	NEEC Endometrial cancer	0.00286762	rank-transformed vitaminD	1.45825e-08
rs401987	C	G	C	G	0.0121569	-0.088114	0.619843	0.619742	0.0464154	0.0576464	NEEC Endometrial cancer	0.00220858	rank-transformed vitaminD	1.85218e-08
rs4121823	T	A	T	A	0.019014	0.0343468	0.158175	0.160961	0.0607223	0.571641	NEEC Endometrial cancer	0.00295143	rank-transformed vitaminD	5.88379e-11
rs41302867	G	A	G	A	-0.0172447	0.00136184	0.876498	0.881199	0.0730276	0.985122	NEEC Endometrial cancer	0.00307239	rank-transformed vitaminD	9.95413e-09
rs4149056	T	C	T	C	0.0193069	-0.0904803	0.848931	0.835471	0.0584395	0.121557	NEEC Endometrial cancer	0.00306816	rank-transformed vitaminD	1.56032e-10
rs4390955	C	A	C	A	0.0138891	0.0109702	0.269413	0.275527	0.0489342	0.822616	NEEC Endometrial cancer	0.00247813	rank-transformed vitaminD	1.04326e-08
rs4660885	G	A	G	A	-0.0114166	-0.0239352	0.564742	0.561014	0.0438259	0.584968	NEEC Endometrial cancer	0.00204737	rank-transformed vitaminD	1.22896e-08
rs58542926	C	T	C	T	-0.0395175	-0.0690692	0.924192	0.919125	0.0767875	0.368394	NEEC Endometrial cancer	0.00404038	rank-transformed vitaminD	6.81732e-23
rs6127099	A	T	A	T	0.0368596	0.0307694	0.721823	0.725763	0.0500761	0.538916	NEEC Endometrial cancer	0.00254654	rank-transformed vitaminD	8.79461e-48
rs61891388	T	G	T	G	-0.0141049	0.00660382	0.543175	0.548971	0.0483825	0.891432	NEEC Endometrial cancer	0.00211888	rank-transformed vitaminD	1.39954e-11
rs6438900	C	G	C	G	-0.0139618	0.00667504	0.739943	0.732717	0.0509059	0.895676	NEEC Endometrial cancer	0.00233482	rank-transformed vitaminD	1.11693e-09
rs6672758	C	T	C	T	-0.0167609	-0.0317987	0.201427	0.2141	0.0574046	0.57962	NEEC Endometrial cancer	0.00272572	rank-transformed vitaminD	3.89461e-10
rs6698680	A	G	A	G	0.0156089	0.000595667	0.535107	0.535506	0.0456245	0.989583	NEEC Endometrial cancer	0.00217208	rank-transformed vitaminD	3.33211e-13
rs6963	T	A	T	A	0.0151063	-0.0268315	0.713827	0.723093	0.0509645	0.598559	NEEC Endometrial cancer	0.00239705	rank-transformed vitaminD	1.46879e-10
rs6985620	T	C	T	C	-0.0130272	0.0424391	0.332536	0.34183	0.0460234	0.356466	NEEC Endometrial cancer	0.0023237	rank-transformed vitaminD	1.0339e-08
rs7194344	T	G	T	G	-0.0156761	0.0551652	0.784791	0.771747	0.0572757	0.335471	NEEC Endometrial cancer	0.00286592	rank-transformed vitaminD	2.25232e-08
rs73015021	A	G	A	G	-0.0266806	-0.0667489	0.879036	0.883886	0.0690951	0.334022	NEEC Endometrial cancer	0.00329981	rank-transformed vitaminD	3.09559e-16
rs73080940	T	C	T	C	0.0209604	0.0631454	0.891174	0.883549	0.0716003	0.377822	NEEC Endometrial cancer	0.00359149	rank-transformed vitaminD	2.67137e-09
rs74723871	G	A	G	A	-0.0637721	-0.0807647	0.980159	0.970624	0.158425	0.610192	NEEC Endometrial cancer	0.0084453	rank-transformed vitaminD	2.15643e-14
rs7528419	A	G	A	G	-0.0189151	-0.0431354	0.775013	0.771552	0.0523219	0.409699	NEEC Endometrial cancer	0.00256404	rank-transformed vitaminD	8.09061e-14
rs75360998	G	A	G	A	-0.0585999	-0.236457	0.980424	0.982177	0.189828	0.212898	NEEC Endometrial cancer	0.00786912	rank-transformed vitaminD	4.78094e-14
rs77532868	C	T	C	T	-0.0303871	0.19549	0.945752	0.95787	0.119642	0.102269	NEEC Endometrial cancer	0.00471124	rank-transformed vitaminD	5.59563e-11
rs77924615	G	A	G	A	0.0161204	-0.048995	0.802271	0.79206	0.0560062	0.381675	NEEC Endometrial cancer	0.00288481	rank-transformed vitaminD	1.14831e-08
rs7801804	T	C	T	C	-0.0137896	-0.0269359	0.346054	0.33413	0.0465222	0.562596	NEEC Endometrial cancer	0.00214884	rank-transformed vitaminD	6.93882e-11
rs7828742	A	G	A	G	0.0228609	-0.0598935	0.40166	0.391663	0.0461711	0.19456	NEEC Endometrial cancer	0.00221489	rank-transformed vitaminD	2.81796e-25
rs8018720	G	C	G	C	0.037758	0.0385971	0.176758	0.166933	0.0577104	0.503619	NEEC Endometrial cancer	0.00277465	rank-transformed vitaminD	1.78969e-42
rs899631	G	T	G	T	0.012976	0.0437102	0.610153	0.604365	0.0450994	0.332448	NEEC Endometrial cancer	0.00221156	rank-transformed vitaminD	2.21406e-09
rs9536961	A	G	A	G	0.0130494	0.0314954	0.653832	0.652043	0.0473236	0.50571	NEEC Endometrial cancer	0.00235047	rank-transformed vitaminD	1.41351e-08
rs964184	G	C	G	C	-0.0396804	-0.0350742	0.131169	0.133685	0.0684717	0.60848	NEEC Endometrial cancer	0.00324103	rank-transformed vitaminD	9.14046e-35
rs9687030	A	G	A	G	0.0119555	-0.0339418	0.562451	0.548941	0.0441013	0.441517	NEEC Endometrial cancer	0.00216738	rank-transformed vitaminD	1.73296e-08
rs9861009	T	C	T	C	-0.0158128	-0.0138997	0.275055	0.271084	0.0491533	0.777344	NEEC Endometrial cancer	0.00258644	rank-transformed vitaminD	4.8664e-10
