# Supplementary material for: A comprehensive re-assessment of the association between vitamin D and cancer susceptibility using Mendelian randomization
Source: Nat Commun. 2021 Jan 11;12:246. doi: 10.1038/s41467-020-20368-w (PMC7801600; doi:10.1038/s41467-020-20368-w)
Supplement: Supplementary file 7 — Supplementary Data 4 [file 41467_2020_20368_MOESM7_ESM.xlsx]

## Sheet: SuppData4_annotate
Functional annotation for the closest gene for each of the UK Biobank 25(OH)D instruments via PLINK
SNP	CHR	BP	P-value	GENE (within)	Genes within 200kb of SNP
rs4660885	1	46243756	2.5e-08	missense	CCDC17(+154kb)|GPBP1L1(+91.45kb)|IPP(+27.27kb)|MAST2(-25.53kb)|NASP(+159.2kb)|RPS15AP10(+131.4kb)|TMEM69(+83.65kb)|=missense
rs6672758	1	230303512	7.8e-10	GALNT2(0)	GALNT2(0)|PGBD5(-153.9kb)
rs11209976	1	41851415	7e-10	.	EDN2(-93.03kb)|FOXO6(+2.152kb)|HIVEP3(-120.6kb)|SCMH1(+143.6kb)
rs10908465	1	155389688	2e-12	ASH1L(0)	ASH1L(0)|ASH1L-AS1(-142.1kb)|CLK2(+146.4kb)|FAM189B(+164.4kb)|FDPS(+99.23kb)|GBA(+175kb)|GBAP1(+192.4kb)|HCN3(+130kb)|MIR555(+73.45kb)|MSTO1(-190.3kb)|MSTO2P(-190.3kb)|PKLR(+118.5kb)|POU5F1P4(-13.28kb)|RUSC1(+88.78kb)|RUSC1-AS1(+95.75kb)|SCAMP3(+157.5kb)
rs6698680	1	2329661	6.7e-13	RER1(0)	C1orf86(+185.5kb)|FAM213B(-188.2kb)|HES5(-130.5kb)|LOC115110(-151.7kb)|LOC100129534(+45.56kb)|LOC100133445(-157.5kb)|MMEL1(-192.4kb)|MORN1(+6.668kb)|PANK4(-110.3kb)|PEX10(-6.579kb)|PLCH2(-78.09kb)|RER1(0)|SKI(+88.01kb)|TNFRSF14(-158.1kb)
rs7528419	1	109817192	1.6e-13	CELSR2(0)	C1orf194(+160.7kb)|CELSR2(0)|KIAA1324(+67.79kb)|MYBPHL(-17.79kb)|PSMA5(-124.5kb)|PSRC1(-4.983kb)|SARS(+36.39kb)|SCARNA2(+174kb)|SORT1(-35kb)|SYPL2(-191.9kb)|TAF13(+198.6kb)|TMEM167B(+177.6kb)
rs75360998	1	151210292	9.6e-14	PIP5K1A(0)	BNIPL(+190.2kb)|C1orf56(+186.4kb)|CDC42SE1(+178.2kb)|GABPB2(+119.3kb)|LYSMD1(+71.87kb)|MLLT11(+169.3kb)|PI4KB(-53.98kb)|PIP5K1A(0)|POGZ(-164.9kb)|PSMB4(-161.7kb)|PSMD4(-16.9kb)|RFX5(-102.8kb)|SCNM1(+67.52kb)|SELENBP1(-126.5kb)|SEMA6C(+91.15kb)|TMOD4(+61.74kb)|TNFAIP8L2(+78.07kb)|TNFAIP8L2-SCNM1(+67.52kb)|VPS72(+47.6kb)|ZNF687(-44.5kb)
rs3750296	1	17559656	2.8e-20	PADI1(0)	PADI1(0)|PADI2(+113.7kb)|PADI3(-15.94kb)|PADI4(-75.03kb)|PADI6(-139kb)|RCC2(-173.6kb)|SDHB(+179kb)
rs2131925	1	63025942	3.7e-26	DOCK7(0)	ANGPTL3(-37.22kb)|DOCK7(0)|USP1(+108.5kb)
rs12123821	1	152179152	5.2e-55	.	FLG(-95.5kb)|FLG-AS1(-106.8kb)|FLG2(-142.1kb)|HRNR(-5.399kb)|NBPF18P(+184.2kb)|RPTN(+47.45kb)|S100A11(+169.6kb)|TCHH(+91.22kb)|TCHHL1(+117.6kb)
rs3849374	2	101443397	2.9e-08	NPAS2(0)	LOC101927142(-145.7kb)|NPAS2(0)|RPL31(-175.3kb)|TBC1D8(-180.3kb)
rs13000298	2	118799917	9.8e-10	.	CCDC93(+28.18kb)|INSIG2(-46.13kb)
rs1047891	2	211540507	2.1e-10	CPS1(0)	CPS1(0)|CPS1-IT1(+55.91kb)|LANCL1(+199kb)
rs11127048	2	27752463	4.9e-23	.	C2orf16(-46.92kb)|CCDC121(-96.04kb)|EIF2B4(+159.1kb)|FNDC4(+34.34kb)|FTH1P3(+136kb)|GCKR(+5.913kb)|GPN1(-99.05kb)|GTF3C2(+172.6kb)|GTF3C2-AS1(+191.8kb)|IFT172(+39.78kb)|KRTCAP3(+83.12kb)|NRBP1(+87.34kb)|PPM1G(+119.9kb)|SLC4A1AP(-133.9kb)|SNX17(+152.1kb)|SUPT7L(-121.2kb)|ZNF512(-53.37kb)|ZNF513(+148.9kb)
rs2012736	2	234622379	5.8e-33	UGT1A5(0)|UGT1A6(0)|UGT1A7(0)|UGT1A8(0)|UGT1A9(0)|UGT1A10(0)|=MISSENSE	DNAJB3(-29.02kb)|HJURP(-123kb)|LOC100286922(-40.58kb)|MROH2A(-61.94kb)|MSL3P1(-151.7kb)|UGT1A1(-46.54kb)|UGT1A3(-15.39kb)|UGT1A4(-5.058kb)|UGT1A5(0)|UGT1A6(0)|UGT1A7(0)|UGT1A8(0)|UGT1A9(0)|UGT1A10(0)|USP40(+148.1kb)|=MISSENSE
rs4390955	3	18754697	2.1e-08	.	.
rs12490042	3	50434984	3.3e-09	CACNA2D2(0)|=missense	C3orf18(-160.5kb)|CACNA2D2(0)|CYB561D2(+29.36kb)|GNAI2(+138.2kb)|GNAT1(+199.9kb)|HEMK1(-171.9kb)|HYAL1(+85.17kb)|HYAL2(+74.7kb)|HYAL3(+98.08kb)|IFRD2(+105kb)|LSMEM2(+109.4kb)|MIR5787(+170.1kb)|MIR6872(+124.3kb)|NAT6(+98.13kb)|NPRL2(+46.5kb)|RASSF1(+56.62kb)|RASSF1-AS1(+59.26kb)|SEMA3B(+120.4kb)|SEMA3B-AS1(+130.2kb)|SLC38A3(+176.6kb)|TMEM115(+38.04kb)|TUSC2(+69.32kb)|ZMYND10(+51.83kb)|=missense
rs6438900	3	125148287	2.2e-09	.	OSBPL11(-99.41kb)|SNX4(-17.2kb)|ZNF148(+54.09kb)
rs9861009	3	141654685	9.7e-10	.	ATP1B3(+9.303kb)|GRK7(+118.8kb)|RNF7(+189kb)|TFDP2(-8.584kb)
rs1972994	3	85631142	8.1e-12	CADM2(0)	CADM2(0)|MIR5688(+196.2kb)
rs11723621	4	72615362	7.2E-1383	GC(0)	GC(0)|SLC4A4(+177.6kb)
rs73080940	4	3482296	5.3e-09	DOK7(0)	DOK7(0)|HGFAC(+31.08kb)|LINC00955(-96.3kb)|LOC100133461(-193kb)|LRPAP1(-23.03kb)|RGS12(+40.66kb)
rs899631	4	57749363	4.4e-09	.	IGFBP7(-147.9kb)|NOA1(-80.15kb)|POLR2B(-95.74kb)|REST(-24.68kb)|SPINK2(+61.33kb)
rs1229984	4	100239319	4.9e-10	ADH1B(0)|=MISSENSE	ADH1A(+27.13kb)|ADH1B(0)|ADH1C(-18.33kb)|ADH4(+173.9kb)|ADH6(+98.92kb)|ADH7(-94.1kb)|C4orf17(-192.8kb)|LOC100507053(+16.81kb)|PCNAP1(+156.5kb)|=MISSENSE
rs10050247	4	88286830	9.3e-12	HSD17B11(0)	HSD17B11(0)|HSD17B13(+42.77kb)|KLHL8(+145.1kb)|MIR5705(+65.1kb)|NUDT9(-56.9kb)|SPARCL1(-107.7kb)
rs9687030	5	76627436	3.5e-08	PDE8B(0)	PDE8B(0)|WDR41(-100.6kb)|ZBED3-AS1(+183.3kb)
rs41302867	6	7240876	2e-08	RREB1(0)	CAGE1(-86.01kb)|RIOK1(-149.2kb)|RREB1(0)|SSR1(-40.5kb)
rs2245133	6	131931092	4.1e-14	MED23(0)	ARG1(+25.62kb)|CTAGE9(-98.49kb)|ENPP1(-198.1kb)|ENPP3(-27.35kb)|MED23(0)|OR2A4(-89.69kb)
rs7784802	7	64015379	2.1e-08	ZNF680(0)	LOC641746(-27.61kb)|LOC100128885(-19.69kb)|MIR6839(-124.1kb)|YWHAEP1(+119.5kb)|ZNF107(-111.1kb)|ZNF680(0)
rs10085881	7	21577960	1.9e-10	.	DNAH11(-4.872kb)|SP4(+23.81kb)
rs7801804	7	104917682	1.4e-10	SRPK2(0)	KMT2E(+163.2kb)|PUS7(-179.3kb)|SRPK2(0)
rs6985620	8	59370159	2.1e-08	.	CYP7A1(-32.58kb)|LOC101929528(+185.5kb)|NSMAF(-125.9kb)|SDCBP(-95.57kb)|UBXN2B(+6.099kb)
rs2975734	8	10090097	2.4e-09	MSRA(0)	MSRA(0)
rs7828742	8	116960729	5.6e-25	.	LINC00536(-2.006kb)
rs13284054	9	107669073	3.4e-09	ABCA1(0)	ABCA1(0)|LOC286367(+129kb)|NIPSNAP3A(+146.7kb)|NIPSNAP3B(+132.8kb)
rs10985827	9	125701608	5.4e-11	.	GPR21(-94.31kb)|MIR600(-172.2kb)|MIR600HG(-170.2kb)|OR1K1(+138.3kb)|OR1L6(+188.5kb)|OR5C1(+149.4kb)|PDCL(+110.7kb)|RABGAP1(-1.679kb)|RC3H2(+34.05kb)|SNORD90(+59.01kb)|STRBP(-182.3kb)|ZBTB6(+26kb)|ZBTB26(+7.829kb)
rs10887718	10	82042624	1.5e-08	MAT1A(0)	ANXA11(+77.19kb)|DYDC1(-53.24kb)|DYDC2(-61.88kb)|FAM213A(-125kb)|LINC00857(+63.21kb)|MAT1A(0)|PLAC9(+137.8kb)|TMEM254(+190.3kb)|TSPAN14(-171.4kb)
rs77532868	10	88081438	1.1e-10	GRID1(0)	GRID1(0)|MIR346(+56.89kb)|WAPAL(-113.6kb)
rs7928249	11	71161063	2.8E-358	missense	DHCR7(+1.586kb)|FLJ42102(+26.66kb)|KRTAP5-7(-77.25kb)|KRTAP5-8(-88.01kb)|KRTAP5-9(-98.4kb)|KRTAP5-10(-115.5kb)|KRTAP5-11(-131.8kb)|MIR6754(-23.48kb)|NADSYN1(-3.153kb)|=missense
rs117913124	11	14900931	1.1E-696	CYP2R1(0)	CALCA(-87.28kb)|CALCB(-194.2kb)|CYP2R1(0)|PDE3B(+7.327kb)
rs2847500	11	120114421	7.7e-11	POU2F3(0)	ARHGEF12(-93.2kb)|LOC649133(-6.046kb)|OAF(+13.77kb)|POU2F3(0)|TMEM136(-81.42kb)|TRIM29(+105.6kb)
rs61891388	11	66079818	2.8e-11	.	B3GNT1(-33.02kb)|BBS1(-198.3kb)|BRMS1(-24.98kb)|CD248(-2.139kb)|CNIH2(+28.13kb)|DPP3(-167.7kb)|KLC2(+44.49kb)|MRPL11(-122.7kb)|NPAS4(-108.7kb)|PACS1(+67.6kb)|PELI3(-154kb)|RAB1B(+34.86kb)|RIN1(-19.72kb)|SLC29A2(-50.17kb)|TMEM151A(+15.68kb)|YIF1A(+23.18kb)
rs146442348	11	14649041	2.5e-18	PSMA1(0)	COPB1(+127.6kb)|PDE3B(-16.23kb)|PSMA1(0)
rs118071012	11	14806674	2e-21	PDE3B(0)	CALCA(-181.5kb)|CYP2R1(-92.88kb)|PDE3B(0)|PSMA1(+141.5kb)
rs964184	11	116648917	1.8e-34	.	APOA1(-57.55kb)|APOA4(-42.5kb)|APOA5(-11.17kb)|APOC3(-51.71kb)|BUD13(+5.203kb)|SIK3(-65.2kb)|ZPR1(-0.358kb)
rs117576073	11	14912573	3.3e-49	CYP2R1(0)	CALCA(-75.64kb)|CALCB(-182.6kb)|CYP2R1(0)|PDE3B(+18.97kb)
rs11060406	12	123339117	3.9e-09	HIP1R(0)	ABCB9(-66.38kb)|ARL6IP4(-125.5kb)|CCDC62(+27.19kb)|DENR(+83.16kb)|HCAR1(+124kb)|HCAR2(+151.2kb)|HCAR3(+137.7kb)|HIP1R(0)|MIR4304(-156.1kb)|OGFOD2(-120.2kb)|PITPNM2(-128.9kb)|VPS37B(-10.76kb)
rs4149056	12	21331549	3.1e-10	SLCO1B1(0)|=MISSENSE	IAPP(-194.3kb)|SLCO1A2(-85.98kb)|SLCO1B1(0)|SLCO1B7(+88.51kb)|=MISSENSE
rs2270318	12	96374750	7.8e-75	HAL(0)	AMDHD1(+12.38kb)|CCDC38(+38.32kb)|HAL(0)|LTA4H(-19.78kb)|NTN4(+190.2kb)|SNRPF(+114.5kb)
rs9536961	13	55678332	2.8e-08	.	MIR5007(-70.26kb)
rs11846838	14	104184737	3.2e-11	ZFYVE21(0)	APOPT1(+127.5kb)|BAG5(+155.6kb)|C14orf2(-193.9kb)|CKB(+195.5kb)|KLC1(+16.85kb)|LINC00637(-129.3kb)|PPP1R13B(-15.35kb)|TRMT61A(+181.3kb)|XRCC3(+2.914kb)|ZFYVE21(0)
rs8018720	14	39556185	3.6e-42	SEC23A(0)|=MISSENSE	CTAGE5(-178.3kb)|GEMIN2(-27.3kb)|LINC00639(+170.1kb)|LOC100288846(-178.7kb)|MIA2(-146.9kb)|PNN(-88.2kb)|SEC23A(0)|TRAPPC6B(-60.83kb)|=MISSENSE
rs325412	15	100245859	1.1e-08	MEF2A(0)	DNM1P46(-84.5kb)|LYSMD4(-21.75kb)|MEF2A(0)
rs17765311	15	63789952	7.4e-15	.	APH1B(+188.6kb)|CA12(+115.9kb)|FBXL22(-99.6kb)|HERC1(-110.9kb)|LOC102723344(+60.22kb)|USP3(-6.757kb)|USP3-AS1(-89.96kb)
rs1800588	15	58723675	4.9e-41	.	ADAM10(-163.7kb)|LIPC(-0.499kb)|LOC101928694(-3.424kb)
rs7194344	16	11910288	4.5e-08	.	BCAR4(-3.403kb)|GSPT1(-51.7kb)|RSL1D1(-17.77kb)|SNN(+137.3kb)|SNX29(-160.3kb)|TNFRSF17(-148.7kb)|TXNDC11(+73.64kb)|ZC3H7A(+19.17kb)
rs77924615	16	20392332	2.3e-08	PDILT(0)	ACSM2A(-70.53kb)|ACSM2B(-155.8kb)|ACSM5(-28.52kb)|GP2(+53.5kb)|PDILT(0)|UMOD(+28.13kb)
rs35675346	16	30936081	8e-11	FBXL19(0)	BCKDK(-183.5kb)|BCL7C(+30.46kb)|C16orf93(+162.5kb)|CTF1(+21.2kb)|FBXL19(0)|FBXL19-AS1(+1.491kb)|HSD3B7(-60.44kb)|KAT8(-192.9kb)|LOC100862671(+179.6kb)|LOC101928736(+29.54kb)|MIR762(+30.78kb)|MIR4519(+49.44kb)|ORAI3(-24.32kb)|PHKG2(+163.6kb)|PRSS53(-158.7kb)|RNF40(+148.5kb)|SETD1A(-32.53kb)|SRCAP(+184.6kb)|STX1B(-64.5kb)|STX4(-108.3kb)|VKORC1(-166.1kb)|ZNF629(+137.6kb)|ZNF646(-149.7kb)|ZNF668(-136…
rs11542462	16	82033810	4e-12	SDR42E1(0)|=NONSENSE	HSD17B2(-35.05kb)|MPHOSPH6(-148kb)|PLCG2(+37.51kb)|SDR42E1(0)|=NONSENSE
rs12720922	16	57000885	4.8e-17	CETP(0)	CETP(0)|CPNE2(-125.6kb)|FAM192A(-185.5kb)|HERPUD1(+23.09kb)|MIR138-2(+108.4kb)|MIR6863(+62.62kb)|NLRC5(-50.1kb)|NUP93(+122kb)|SLC12A3(+51.12kb)
rs6963	17	40731597	2.9e-10	FAM134C(0)|=missense	ATP6V0A1(+57kb)|CCR10(-99.82kb)|CNTNAP1(-103kb)|COASY(+13.3kb)|EZH1(-120.7kb)|FAM134C(0)|HSD17B1(+24.36kb)|MIR5010(+65.27kb)|MIR6780A(-128.5kb)|MLX(+6.376kb)|NAGLU(+35.13kb)|PLEKHH3(-88.33kb)|PSMC3IP(+1.748kb)|PTRF(+156.3kb)|RAMP2(-181.6kb)|RAMP2-AS1(-174.3kb)|STAT3(+191.1kb)|TUBG1(-29.76kb)|TUBG2(-79.67kb)|VPS25(-193.9kb)|=missense
rs2361954	17	66435340	3.2e-12	PRKAR1A(0)|WIPI1(0)	AMZ2(+182kb)|ARSG(+18.34kb)|FAM20A(-95.92kb)|LOC101928104(-189kb)|MIR635(+14.65kb)|PRKAR1A(0)|SLC16A6(+147.9kb)|WIPI1(0)
rs2037511	18	61366207	1.4e-08	missense	SERPINB2(-188.7kb)|SERPINB3(+37.01kb)|SERPINB4(+54.7kb)|SERPINB5(+193.9kb)|SERPINB7(-54.07kb)|SERPINB11(-3.33kb)|SERPINB12(+132kb)|SERPINB13(+99.77kb)|=missense
rs4121823	18	47144223	1.2e-10	.	ACAA2(-165.6kb)|C18orf32(+130.6kb)|DYM(+157.1kb)|LIPG(+24.94kb)|MIR1539(+130.4kb)|RPL17(+125.3kb)|RPL17-C18orf32(+125.3kb)|SCARNA17(-196.2kb)|SNHG22(-196.2kb)|SNORD58A(+126.5kb)|SNORD58B(+126.1kb)|SNORD58C(+128.5kb)
rs3814995	19	36342212	4.5e-08	NPHS1(0)|=MISSENSE	ALKBH6(-157.8kb)|APLP1(-17.19kb)|ARHGAP33(+62.49kb)|C19orf55(+82.14kb)|CLIP3(-163.3kb)|COX6B1(+192.5kb)|HCST(-51.17kb)|HSPB6(+94.28kb)|IGFLR1(+108.9kb)|KIRREL2(-5.597kb)|KMT2B(+112.4kb)|LIN37(+96.79kb)|LOC644050(+53.4kb)|LOC101927572(-163.2kb)|LRFN3(-85.81kb)|NFKBID(-36.93kb)|NPHS1(0)|PRODH2(+38.01kb)|PSENEN(+104.2kb)|SDHAF1(-143.9kb)|SYNE4(-151.8kb)|THAP8(-183.7kb)|TYROBP(-53.09kb)|U2AF1L4(+105.…
rs401987	19	11947123	3.7e-08	.	ZNF69(-51.55kb)|ZNF433(-178.4kb)|ZNF439(-29.72kb)|ZNF440(+1.107kb)|ZNF441(+52.23kb)|ZNF491(+27.82kb)|ZNF700(-88.76kb)|ZNF763(-128.7kb)|ZNF823(+97.36kb)|ZNF833P(+149.7kb)
rs73015021	19	11192915	6.2e-16	.	C19orf52(+152kb)|C19orf80(-157.4kb)|CARM1(+159.5kb)|DOCK6(-117.1kb)|KANK2(-82.03kb)|LDLR(-7.122kb)|MIR6886(-31.23kb)|SMARCA4(+19.96kb)|SPC24(-64.92kb)|YIPF2(+153.6kb)
rs58542926	19	19379549	1.4e-22	TM6SF2(0)	GATAD2A(-117.1kb)|HAPLN4(+5.953kb)|MAU2(-52.08kb)|MEF2B(+98.45kb)|MEF2BNB(+76.15kb)|MEF2BNB-MEF2B(+76.15kb)|NCAN(+16.49kb)|NR2C2AP(+65.31kb)|RFXANK(+66.87kb)|SLC25A42(+155.7kb)|SUGP1(-7.772kb)|TM6SF2(0)|TMEM161A(+130.2kb)
rs212100	19	48376995	6.2e-107	SULT2A1(0)	BSPH1(-94.31kb)|CABP5(-155.6kb)|CRX(+30.41kb)|EHD2(+130.6kb)|ELSPBP1(-120.9kb)|GLTSCR1(+170.5kb)|GLTSCR2(+116.7kb)|PLA2G4C(-174.1kb)|SEPW1(+89.05kb)|SNAR-A1(-44.69kb)|SNAR-A2(-44.69kb)|SNAR-A3(-50.04kb)|SNAR-A4(-50.04kb)|SNAR-A5(-50.04kb)|SNAR-A6(-50.04kb)|SNAR-A7(-50.04kb)|SNAR-A8(-50.04kb)|SNAR-A9(-50.04kb)|SNAR-A10(-50.04kb)|SNAR-A11(-50.04kb)|SNAR-A12(-33.94kb)|SNAR-A13(-33.94kb)|SNAR-A14(-50…
rs6127099	20	52731402	1.8e-47	.	BCAS1(+44.1kb)|CYP24A1(-38.58kb)|MIR4756(+46.38kb)|PFDN4(-93.1kb)
rs2229742	21	16339172	1.7e-13	NRIP1(0)|=MISSENSE	NRIP1(0)|=MISSENSE
rs2074735	22	31535872	8.2e-13	PLA2G3(0)|=MISSENSE	INPP5J(+5.189kb)|LIMK2(-72.38kb)|LOC101929760(-195.5kb)|MIR3928(-20.18kb)|MORC2(+171.7kb)|PATZ1(-185.9kb)|PIK3IP1(-141.7kb)|PLA2G3(0)|RNF185(-20.26kb)|SELM(+32.32kb)|SMTN(+35.26kb)|TUG1(+160.5kb)|=MISSENSE
P-values were derived from the (one-sided) chi-square statistics of the GWAS association estimate, and unadjusted for multiple comparison unless otherwise stated.
